# Supplementary material for: Deciphering chemotaxis pathways using cross species comparisons
Source: BMC Syst Biol. 2010 Jan 11;4:3. doi: 10.1186/1752-0509-4-3 (PMC2829493; doi:10.1186/1752-0509-4-3)
Supplement: Additional file 1 — Table S1 Location of che genes for all species studied. Spreadsheet giving the accession numbers and gene locations for all che genes found in 474 bacterial species with a BLAST hit to at least one Che protein. [file 1752-0509-4-3-S1.XLSX]

## Sheet: Sheet1
name	accession	gi number	gene start	gene end	strand
Acaryochloris marina MBIC11017
CheW	NC_009925	158337179	4104653	4105180	-
CheY	NC_009929	158340766	96480	96839	-
CheY	NC_009925	158334889	1711876	1712346	-
CheY	NC_009925	158338164	5102326	5102757	+
CheY	NC_009925	158334287	1082782	1083144	-
CheY	NC_009925	158336874	3799592	3799957	-
CheY	NC_009925	158333593	367434	367805	+
CheY	NC_009925	158334014	807472	807852	-
CheY	NC_009925	158337180	4105187	4105552	-
CheY	NC_009925	158335939	2828893	2829273	+
CheY	NC_009925	158339378	6376347	6376817	+
CheY	NC_009925	158336613	3517145	3517501	+
CheY	NC_009925	158339143	6156191	6156640	-
CheY	NC_009925	158338183	5127788	5128204	-
CheY	NC_009925	158334093	876734	877093	+
CheY	NC_009925	158339458	6476456	6476812	-
CheY	NC_009925	158336998	3925260	3925682	-
CheY6	NC_009931	158341306	19057	19413	-
CheY6	NC_009925	158333514	286016	286444	-
CheY6	NC_009925	158338977	5957217	5957645	-
parB	NC_009928	158340363	205215	206147	+
parB	NC_009926	158339515	256030	256938	+
parB	NC_009926	158339574	320160	321038	-
parB	NC_009927	158339898	19846	20796	+
slp	NC_009928	158340362	204622	205218	+
slp	NC_009927	158339897	19206	19853	+
slp	NC_009931	158341294	24841	25569	+
slp	NC_009933	158341570	62212	62847	-
slp	NC_009933	158341572	64704	66092	-
slp	NC_009925	158337761	4678555	4679352	-
slp	NC_009925	158333747	541254	541904	-
slp	NC_009930	158341007	63269	63907	+
Acidiphilium cryptum JF-5
CheA	NC_009484	148261691	2967216	2969423	+
CheB	NC_009484	148261694	2970781	2971833	+
CheR	NC_009484	148261693	2969888	2970784	+
CheW	NC_009484	148261692	2969427	2969891	+
CheY	NC_009484	148261690	2966854	2967219	+
CheY	NC_009484	148261695	2971833	2972228	+
parB	NC_009467	148243792	186750	187718	-
parB	NC_009484	148261389	2648931	2649809	-
slp	NC_009467	148243793	187721	188953	-
slp	NC_009469	148244019	47612	48271	-
slp	NC_009468	148243946	151956	152618	+
slp	NC_009484	148260984	2183172	2183987	-
slp	NC_009484	148261390	2649806	2650597	-
slp	NC_009484	148259068	46791	47420	-
Acidithiobacillus ferrooxidans ATCC 23270
CheY	NC_011761	218665053	2823014	2823529	+
parB	NC_011761	218665184	1488738	1489991	-
parB	NC_011761	218667994	2893014	2893898	-
slp	NC_011761	218665026	13704	14513	-
slp	NC_011761	218666862	1489993	1490763	-
slp	NC_011761	218667777	1455228	1455863	-
slp	NC_011761	218666757	1628438	1629076	-
slp	NC_011761	218666261	2893895	2894677	-
Acidobacteria bacterium Ellin345
CheA	NC_008009	94968552	1859883	1862183	+
CheA	NC_008009	94968798	2145208	2147391	-
CheB	NC_008009	94968797	2144120	2145211	-
CheB	NC_008009	94968556	1865630	1866697	+
CheR	NC_008009	94968557	1866701	1867522	+
CheR	NC_008009	94968799	2147393	2148292	-
CheW	NC_008009	94968800	2148466	2148951	-
CheW	NC_008009	94968553	1862176	1862634	+
CheY	NC_008009	94970551	4169949	4170329	-
CheY	NC_008009	94970531	4136441	4136824	+
CheY	NC_008009	94967429	461785	462168	+
CheY	NC_008009	94968555	1865259	1865633	+
CheY	NC_008009	94969947	3468828	3469208	+
CheY	NC_008009	94967875	1048538	1048930	+
CheY	NC_008009	94970755	4405371	4405724	-
CheY	NC_008009	94967432	464631	464996	+
CheY	NC_008009	94969260	2652513	2652908	+
CheY	NC_008009	94967519	602176	602547	+
CheY	NC_008009	94969921	3436726	3437205	-
CheY	NC_008009	94968997	2362649	2363020	+
CheY	NC_008009	94968627	1944735	1945229	+
CheY	NC_008009	94971681	5511699	5512076	-
CheY	NC_008009	94970236	3796574	3796942	-
CheY	NC_008009	94968796	2143602	2144057	-
CheY6	NC_008009	94971088	4807641	4808030	-
parB	NC_008009	94967071	36791	37687	-
parB	NC_008009	94968123	1371293	1372258	+
parB	NC_008009	94970220	3778916	3780709	-
slp	NC_008009	94967072	37699	38520	-
Acidothermus cellulolyticus 11B
CheA	NC_008578	117929000	2032007	2034619	-
CheB	NC_008578	117927431	237577	238674	+
CheB	NC_008578	117928996	2029054	2030193	-
CheR	NC_008578	117928995	2028107	2029057	-
CheW	NC_008578	117929078	2114186	2114743	+
CheW	NC_008578	117927433	240261	240656	+
CheW	NC_008578	117928999	2031588	2032010	-
CheY	NC_008578	117927835	678624	679115	+
CheY	NC_008578	117928994	2027617	2028042	-
CheY	NC_008578	117928992	2026706	2027068	-
CheY6	NC_008578	117927471	280043	280510	+
parB	NC_008578	117929361	2437322	2438287	-
slp	NC_008578	117928183	1074249	1075520	-
slp	NC_008578	117929362	2438493	2439431	-
slp	NC_008578	117928447	1379689	1380582	-
Acidovorax avenae subsp. citrulli AAC00-1
CheA	NC_008752	120613014	4870549	4872726	-
CheB	NC_008752	120613010	4867104	4868204	-
CheB	NC_008752	120612195	3919394	3920470	+
CheR	NC_008752	120613012	4869012	4869899	-
CheR	NC_008752	120612194	3918031	3918834	+
CheW	NC_008752	120613013	4870015	4870515	-
CheW	NC_008752	120611785	3449416	3449925	-
CheY	NC_008752	120609595	978174	978584	+
CheY	NC_008752	120613046	4904402	4904788	+
CheY	NC_008752	120609596	978584	978949	+
CheY	NC_008752	120610912	2459203	2459625	-
CheY	NC_008752	120613015	4872763	4873125	-
CheY	NC_008752	120610798	2333248	2333613	+
CheZ	NC_008752	120613047	4904791	4905435	+
parB	NC_008752	120608767	61426	62367	+
parB	NC_008752	120610284	1764929	1767523	-
slp	NC_008752	120611344	2943289	2944173	+
slp	NC_008752	120609267	613447	614331	-
slp	NC_008752	120608765	60060	60830	+
slp	NC_008752	120609384	747663	748301	+
Acinetobacter baumannii AB0057
CheW	NC_011586	213157829	3419472	3420008	-
CheY	NC_011586	213157830	3420069	3420431	-
CheY	NC_011586	213157831	3420455	3420838	-
parB	NC_011586	213157113	1884368	1885255	+
slp	NC_011586	213158896	3703552	3704196	+
slp	NC_011586	213156658	986797	987609	-
slp	NC_011586	213157112	1883589	1884371	+
Actinobacillus pleuropneumoniae L20
slp	NC_009053	126208474	1162405	1163502	-
Aeromonas hydrophila subsp. hydrophila ATCC 7966
CheA	NC_008570	117618587	2814431	2816587	+
CheA	NC_008570	117619695	1518853	1521039	+
CheA	NC_008570	117620351	1117345	1119558	-
CheB	NC_008570	117618434	2819707	2820783	+
CheB	NC_008570	117618143	1521072	1522187	+
CheB	NC_008570	117620959	1110170	1111231	-
CheR	NC_008570	117620334	3194431	3195255	-
CheR	NC_008570	117617480	1111723	1112526	-
CheR	NC_008570	117617867	2818847	2819710	+
CheV	NC_008570	117618526	3195274	3196185	-
CheV	NC_008570	117617728	3914497	3915441	-
CheV	NC_008570	117621297	4263341	4264354	+
CheV	NC_008570	117620850	1079236	1080135	-
CheW	NC_008570	117619301	2818317	2818844	+
CheW	NC_008570	117618640	1114822	1115394	-
CheW	NC_008570	117617456	1525594	1526082	+
CheY	NC_008570	117618753	1517705	1518088	+
CheY	NC_008570	117621529	1119926	1120294	-
CheY	NC_008570	117619711	2813759	2814127	+
CheZ	NC_008570	117620241	1518101	1518841	+
parB	NC_008570	117617774	4724840	4725748	-
slp	NC_008570	117620880	1523861	1524655	+
slp	NC_008570	117619690	4725745	4726548	-
slp	NC_008570	117619578	2467196	2468278	+
slp	NC_008570	117618772	2336111	2336923	-
Aeromonas salmonicida subsp. salmonicida A449
CheA	NC_009348	145298366	1413071	1415239	+
CheA	NC_009348	145300162	3530090	3532303	+
CheB	NC_009348	145298367	1415272	1416387	+
CheB	NC_009348	145300167	3538405	3539466	+
CheR	NC_009348	145300165	3537110	3537913	+
CheR	NC_009348	145298487	1554457	1555281	+
CheV	NC_009348	145297541	473041	474054	-
CheV	NC_009348	145300191	3569328	3570227	+
CheV	NC_009348	145297883	854976	855920	+
CheV	NC_009348	145298486	1553527	1554438	+
CheW	NC_009348	145300163	3534238	3534804	+
CheW	NC_009348	145298372	1419785	1420273	+
CheY	NC_009348	145298364	1411923	1412306	+
CheY	NC_009348	145300160	3529375	3529722	+
CheZ	NC_009348	145298365	1412319	1413059	+
parB	NC_009348	145301180	4662073	4662981	-
parB	NC_009349	145301235	22205	23368	-
slp	NC_009350	145301498	113566	114378	+
slp	NC_009350	145301405	19478	20107	+
slp	NC_009348	145299140	2305040	2305852	+
slp	NC_009348	145299043	2197028	2198107	-
slp	NC_009348	145298370	1418052	1418846	+
slp	NC_009348	145301181	4662978	4663781	-
slp	NC_009349	145301236	23371	24156	-
Agrobacterium radiobacter K84
CheA	NC_011985	222084843	701157	703388	+
CheB	NC_011985	222084846	704762	705805	+
CheR	NC_011985	222084845	703857	704765	+
CheW	NC_011985	222084844	703393	703860	+
CheW	NC_011985	222086428	2359234	2359698	+
CheW	NC_011985	222087416	3418768	3419250	+
CheW	NC_011983	222080966	168751	169230	-
CheY	NC_011985	222087102	3067422	3067787	+
CheY	NC_011985	222087351	3353696	3354055	-
CheY	NC_011985	222084847	705805	706194	+
CheY	NC_011985	222085607	1496993	1497394	+
CheY	NC_011985	222086834	2800726	2801088	-
CheY	NC_011985	222084842	700715	701080	+
CheY	NC_011985	222086746	2704598	2705008	-
CheY	NC_011983	222082718	2126541	2127017	-
CheY	NC_011983	222080968	170523	170924	-
CheY6	NC_011983	222081089	295462	295830	-
parB	NC_011990	222108975	37534	39417	+
parB	NC_011990	222109069	131319	132329	+
parB	NC_011994	222112719	30814	32808	+
parB	NC_011985	222087925	3995874	3996758	-
parB	NC_011983	222080824	1307	2341	+
parB	NC_011987	222101980	15434	16435	+
slp	NC_011990	222109068	129854	131089	+
slp	NC_011985	222087926	3996789	3997604	-
slp	NC_011983	222082260	1610142	1610957	+
slp	NC_011987	222101993	25887	26561	-
slp	NC_011987	222101979	14236	15429	+
Agrobacterium tumefaciens str. C58
CheA	NC_003062	159184352	506474	508687	+
CheB	NC_003062	15887867	509606	510661	+
CheR	NC_003062	15887866	508701	509609	+
CheW	NC_003062	159185293	2600470	2600949	+
CheW	NC_003062	159185039	2035226	2035693	+
CheY	NC_003063	15891337	659474	659833	-
CheY	NC_003063	15890220	1941969	1942343	-
CheY	NC_003063	159185932	978116	978478	-
CheY	NC_003063	159186107	1431872	1432231	+
CheY	NC_003062	15889277	1950312	1950749	-
CheY	NC_003062	159184699	1286407	1286778	+
CheY	NC_003062	15887868	510661	511050	+
CheY	NC_003062	15887864	506032	506397	+
parB	NC_003065	16119856	53578	54690	+
parB	NC_003065	159161973	125894	127651	+
parB	NC_003064	159186453	1374	2405	+
parB	NC_003063	15891040	1024351	1025364	-
parB	NC_003062	159185404	2832629	2833510	-
slp	NC_003065	16119796	195060	195755	-
slp	NC_003065	159161958	52233	53450	+
slp	NC_003064	16119233	70	1377	+
slp	NC_003063	15891684	266208	267023	-
slp	NC_003063	159185954	1025361	1026575	-
slp	NC_003062	15890074	2833540	2834334	-
Agrobacterium vitis S4
CheA	NC_011989	222150003	3428355	3430343	-
CheA	NC_011989	222150187	3631243	3633300	-
CheB	NC_011989	222150000	3425944	3426981	-
CheB	NC_011989	222150180	3622552	3623646	-
CheR	NC_011989	222150001	3426978	3427886	-
CheR	NC_011989	222150181	3623654	3624535	-
CheW	NC_011988	222106581	554451	554924	+
CheW	NC_011989	222150014	3447435	3447914	+
CheW	NC_011989	222150002	3427883	3428350	-
CheW	NC_011989	222150186	3630719	3631246	-
CheW	NC_011989	222148924	2160480	2160953	-
CheW	NC_011989	222149112	2381132	2381596	+
CheW	NC_011989	222150182	3624532	3625026	-
CheY	NC_011989	222148303	1460643	1461014	+
CheY	NC_011989	222147415	442287	442688	+
CheY	NC_011989	222149748	3109401	3109766	+
CheY	NC_011989	222149589	2924838	2925197	-
CheY	NC_011989	222147310	329286	329723	-
CheY	NC_011989	222149999	3425555	3425944	-
CheY	NC_011989	222150188	3633297	3633665	-
CheY	NC_011989	222150004	3430623	3430988	-
parB	NC_011988	222106129	1546	2628	+
parB	NC_011981	222102414	1293	2306	+
parB	NC_011981	222102437	33780	35495	+
parB	NC_011982	222080228	142940	143977	+
parB	NC_011982	222080119	1336	2331	+
parB	NC_011986	222102402	69538	71475	+
parB	NC_011986	222102331	1481	2518	+
parB	NC_011991	222109119	1493	2491	+
parB	NC_011991	222109158	47213	49003	+
parB	NC_011989	222150242	3717340	3718218	-
parB	NC_011989	222149237	2527229	2528056	-
parB	NC_011984	222083147	1391	2368	+
parB	NC_011984	222083251	132159	133997	+
slp	NC_011988	222106128	287	1549	+
slp	NC_011981	222102413	70	1296	+
slp	NC_011982	222080227	141732	142943	+
slp	NC_011982	222080118	136	1251	+
slp	NC_011986	222102330	206	1435	+
slp	NC_011991	222109118	279	1496	+
slp	NC_011989	222147550	607855	608529	+
slp	NC_011989	222149572	2907370	2908185	-
slp	NC_011989	222150175	3618546	3619304	-
slp	NC_011989	222150243	3718323	3719117	-
slp	NC_011984	222083146	109	1308	+
Akkermansia muciniphila ATCC BAA-835
CheY	NC_010655	187735359	1022488	1022967	-
parB	NC_010655	187734646	163372	164256	+
slp	NC_010655	187734593	104109	104879	+
Alcanivorax borkumensis SK2
CheB	NC_008260	110832964	105343	106374	-
CheR	NC_008260	110834169	1486174	1487037	+
CheR	NC_008260	110832966	113523	114401	-
CheW	NC_008260	110832968	116519	117067	-
CheY	NC_008260	110834426	1786690	1787085	+
CheY	NC_008260	110833126	286306	286668	-
CheY	NC_008260	110834170	1487051	1487527	+
CheY	NC_008260	110832969	117079	117447	-
CheY	NC_008260	110832970	117480	117863	-
parB	NC_008260	110834936	2359607	2360692	+
parB	NC_008260	110835595	3090312	3091298	-
slp	NC_008260	110833598	829739	830485	-
slp	NC_008260	110834283	1620185	1620967	-
slp	NC_008260	110835596	3091323	3092120	-
slp	NC_008260	110834935	2358847	2359614	+
slp	NC_008260	110834439	1800718	1801827	-
Aliivibrio salmonicida LFI1238
CheA	NC_011312	209695719	2459871	2462042	-
CheB	NC_011312	209695718	2458713	2459855	-
CheR	NC_011312	209695766	2513665	2514492	-
CheV	NC_011312	209695767	2514564	2515484	-
CheV	NC_011313	209809044	253944	254885	+
CheV	NC_011313	209809290	556696	557604	-
CheW	NC_011312	209695715	2456322	2456816	-
CheY	NC_011312	209695721	2462804	2463172	-
CheZ	NC_011312	209695720	2462052	2462771	-
parB	NC_011312	209693688	63236	64210	+
parB	NC_011312	209696451	3320846	3321730	-
slp	NC_011312	209695717	2457936	2458703	-
slp	NC_011312	209693687	62442	63239	+
slp	NC_011312	209696452	3321723	3322520	-
Alkalilimnicola ehrlichei MLHE-1
CheA	NC_008340	114320148	1123992	1126196	+
CheB	NC_008340	114320149	1126250	1127422	+
CheR	NC_008340	114320053	1010362	1011189	+
CheV	NC_008340	114320052	1009365	1010303	+
CheW	NC_008340	114320152	1129263	1129751	+
CheW	NC_008340	114319519	397199	397750	+
CheY	NC_008340	114320954	2062044	2062436	+
CheY	NC_008340	114319518	396828	397193	+
CheY	NC_008340	114319517	396299	396784	+
CheY	NC_008340	114321203	2329560	2329982	-
CheY	NC_008340	114320146	1122761	1123156	+
CheY	NC_008340	114319830	735291	735662	-
CheY	NC_008340	114321302	2449407	2449796	-
CheZ	NC_008340	114320147	1123161	1123922	+
parB	NC_008340	114322024	3267659	3268522	-
slp	NC_008340	114322025	3268528	3269361	-
slp	NC_008340	114320144	1121103	1121984	+
slp	NC_008340	114320150	1127495	1128292	+
slp	NC_008340	114321448	2610572	2611543	+
slp	NC_008340	114320620	1670581	1671354	+
Alkaliphilus metalliredigens QYMF
CheA	NC_009633	150390460	2713288	2715345	-
CheB	NC_009633	150390461	2715349	2716422	-
CheR	NC_009633	150390385	2640798	2641574	-
CheV	NC_009633	150390493	2746366	2747319	-
CheW	NC_009633	150391489	3866251	3866718	+
CheW	NC_009633	150390893	3189085	3189534	-
CheW	NC_009633	150390459	2712829	2713275	-
CheY	NC_009633	150388450	648936	649298	+
CheY	NC_009633	150390471	2724631	2724993	-
parB	NC_009633	150392467	4919218	4920087	-
parB	NC_009633	150392470	4921375	4922187	-
parB	NC_009633	150391685	4090586	4091545	-
slp	NC_009633	150390062	2364324	2365121	+
slp	NC_009633	150391686	4091532	4092320	-
slp	NC_009633	150392468	4920088	4920861	-
Alkaliphilus oremlandii OhILAs
CheA	NC_009922	158320538	1610207	1612285	+
CheB	NC_009922	158320537	1609125	1610201	+
CheR	NC_009922	158320592	1670905	1671678	-
CheV	NC_009922	158320987	2078718	2079629	-
CheW	NC_009922	158320539	1612324	1612761	+
CheW	NC_009922	158320227	1292505	1292960	+
CheY	NC_009922	158320527	1600540	1600902	+
parB	NC_009922	158321885	3113874	3114749	-
parB	NC_009922	158320952	2034749	2035756	-
parB	NC_009922	158321887	3115715	3116512	-
slp	NC_009922	158320953	2035749	2036546	-
slp	NC_009922	158320535	1607555	1608457	+
slp	NC_009922	158320789	1859609	1860406	-
slp	NC_009922	158321886	3114750	3115523	-
Alteromonas macleodii 'Deep ecotype'
CheA	NC_011138	196155235	428749	430773	+
CheA	NC_011138	196157668	3117968	3120223	-
CheA	NC_011138	196158041	3498444	3501185	-
CheB	NC_011138	196155238	431679	432725	+
CheB	NC_011138	196158045	3503060	3504097	-
CheB	NC_011138	196157667	3116809	3117918	-
CheR	NC_011138	196157730	3179581	3180411	-
CheR	NC_011138	196158043	3501557	3502411	-
CheV	NC_011138	196156146	1425286	1426245	+
CheW	NC_011138	196157664	3114684	3115175	-
CheW	NC_011138	196155236	430770	431078	+
CheY	NC_011138	196156273	1562748	1563113	-
CheY	NC_011138	196157670	3121026	3121421	-
CheY	NC_011138	196158042	3501178	3501555	-
CheY	NC_011138	196158038	3497082	3497450	-
CheY	NC_011138	196155234	428346	428711	+
CheY	NC_011138	196158134	3595323	3595721	-
CheY6	NC_011138	196156093	1367947	1368399	-
CheZ	NC_011138	196157669	3120236	3120991	-
parB	NC_011138	196158886	4400984	4401862	-
slp	NC_011138	196157666	3116016	3116780	-
slp	NC_011138	196158887	4401908	4402702	-
slp	NC_011138	196158039	3497468	3498202	-
slp	NC_011138	196156414	1722219	1723028	+
Anabaena variabilis ATCC 29413
CheW	NC_007413	75906285	73597	74106	+
CheY	NC_007413	75909608	4229604	4229987	+
CheY	NC_007413	75910628	5549264	5549641	-
CheY	NC_007413	75907227	1213708	1214163	+
CheY	NC_007413	75909980	4702753	4703115	+
CheY	NC_007413	75910491	5380076	5380498	+
CheY	NC_007413	75906731	639821	640186	-
CheY	NC_007413	75911092	6164643	6165044	-
CheY	NC_007413	75910866	5833193	5833651	+
CheY	NC_007413	75907849	2042094	2042471	-
CheY	NC_007413	75906464	305373	305771	+
CheY	NC_007413	75906284	73215	73592	+
CheY	NC_007413	75907848	2041378	2041782	-
CheY	NC_007413	75907782	1920663	1921094	+
CheY	NC_007413	75908635	3005690	3006064	-
CheY	NC_007413	75907014	970127	970504	+
CheY	NC_007413	75910057	4796891	4797337	+
CheY	NC_007413	75909297	3839529	3839993	+
CheY	NC_007413	75909067	3546675	3547079	+
CheY	NC_007412	75812820	191902	192285	-
CheY6	NC_007413	75908963	3391972	3392427	+
parB	NC_007410	75812395	129424	130554	-
parB	NC_007413	75908802	3198373	3199716	+
parB	NC_007411	75812649	21920	22882	-
parB	NC_007412	75812783	151142	152128	+
slp	NC_007413	75909684	4312212	4313018	+
slp	NC_007413	75910900	5880304	5881686	-
slp	NC_007413	75910277	5062575	5063585	+
slp	NC_007413	75909976	4695861	4696775	+
slp	NC_007413	75907758	1884746	1885378	+
Anaeromyxobacter dehalogenans 2CP-1
CheA	NC_011891	220915747	703856	705517	-
CheA	NC_011891	220917673	2851771	2853756	-
CheA	NC_011891	220917682	2862486	2864621	-
CheA	NC_011891	220918019	3233909	3235966	-
CheA	NC_011891	220919550	4979259	4981313	-
CheB	NC_011891	220917679	2860117	2861187	+
CheB	NC_011891	220915758	714518	715543	+
CheB	NC_011891	220918013	3227645	3228697	-
CheB	NC_011891	220917669	2847251	2848339	-
CheB	NC_011891	220915744	701283	702332	-
CheB	NC_011891	220917873	3060827	3061855	+
CheR	NC_011891	220918230	3461358	3462218	+
CheR	NC_011891	220918014	3228694	3229557	-
CheR	NC_011891	220917681	2861678	2862484	-
CheR	NC_011891	220915745	702343	703248	-
CheR	NC_011891	220917670	2848343	2849254	-
CheW	NC_011891	220918016	3231633	3232172	-
CheW	NC_011891	220917870	3056412	3057050	+
CheW	NC_011891	220915754	710072	710560	+
CheW	NC_011891	220916867	1972552	1973127	+
CheW	NC_011891	220917677	2856819	2857403	+
CheW	NC_011891	220919552	4981798	4982211	-
CheW	NC_011891	220915746	703245	703829	-
CheW	NC_011891	220917671	2849235	2849792	-
CheY	NC_011891	220919374	4786094	4786468	+
CheY	NC_011891	220917674	2853767	2854135	-
CheY	NC_011891	220916726	1813068	1813451	+
CheY	NC_011891	220919068	4437961	4438338	-
CheY	NC_011891	220915760	717078	717461	+
CheY	NC_011891	220918292	3539321	3539737	-
CheY	NC_011891	220919551	4981339	4981707	-
CheY	NC_011891	220915750	706877	707248	-
CheY	NC_011891	220915283	180557	180937	-
CheY	NC_011891	220915728	685347	685754	+
CheY	NC_011891	220917915	3114002	3114397	+
CheY	NC_011891	220916329	1373233	1373631	+
CheY	NC_011891	220917077	2229027	2229407	+
CheY	NC_011891	220915942	926261	926629	+
CheY	NC_011891	220918012	3227262	3227648	-
CheY	NC_011891	220916353	1397669	1398058	-
CheY6	NC_011891	220915240	133977	134363	-
CheY6	NC_011891	220917453	2607439	2607801	+
CheY6	NC_011891	220918088	3312797	3313156	+
CheY6	NC_011891	220919348	4752964	4753374	-
parB	NC_011891	220916230	1256731	1258449	-
parB	NC_011891	220916221	1248079	1249146	+
parB	NC_011891	220919588	5023561	5024457	-
slp	NC_011891	220919589	5024454	5025233	-
slp	NC_011891	220916100	1113336	1114145	+
slp	NC_011891	220919059	4429722	4430672	-
Anaplasma marginale str. St. Maries
parB	NC_004842	56417250	1122241	1123068	+
slp	NC_004842	56417249	1121429	1122244	+
Anoxybacillus flavithermus WK1
CheA	NC_011567	212639543	1709677	1711707	-
CheB	NC_011567	212639544	1711704	1712774	-
CheR	NC_011567	212638938	1087538	1088419	+
CheV	NC_011567	212639753	1911605	1912510	-
CheW	NC_011567	212639542	1709220	1709651	-
CheW	NC_011567	212638815	986750	987256	+
CheY	NC_011567	212639553	1720264	1720623	-
CheY	NC_011567	212639330	1500207	1500581	-
CheY	NC_011567	212639748	1903998	1904372	-
CheY	NC_011567	212640548	2716469	2716858	-
parB	NC_011567	212640672	2837907	2838770	-
parB	NC_011567	212640674	2839626	2840516	-
slp	NC_011567	212638535	724454	725266	+
slp	NC_011567	212640673	2838763	2839536	-
Aquifex aeolicus VF5
parB	NC_000918	15605972	336232	337032	-
slp	NC_000918	15606217	606111	606899	-
slp	NC_000918	15606589	999493	1000227	+
Archaeoglobus fulgidus DSM 4304
CheA	NC_000917	11498645	946246	948216	-
CheB	NC_000917	11498646	948206	949255	-
CheR	NC_000917	11498642	944369	945181	-
CheW	NC_000917	11498649	950451	950933	-
CheY	NC_000917	11498647	949258	949623	-
CheY	NC_000917	11499068	1333887	1334288	-
CheY	NC_000917	11498061	406613	406990	+
CheY	NC_000917	11498668	968092	968496	-
CheY	NC_000917	11499995	2161153	2161497	-
CheY	NC_000917	11499830	2014180	2014545	-
CheY	NC_000917	11499482	1710094	1710447	+
CheY6	NC_000917	11498855	1120351	1120737	-
CheY6	NC_000917	11498980	1235825	1236193	+
Arcobacter butzleri RM4018
CheA	NC_009850	157737431	1191212	1193269	+
CheB	NC_009850	157737434	1194836	1195915	+
CheR	NC_009850	157737432	1193275	1194117	+
CheV	NC_009850	157736868	617884	618792	-
CheW	NC_009850	157736687	428527	429006	+
CheY	NC_009850	157736679	419654	420031	+
CheY	NC_009850	157737430	1190831	1191199	+
CheY	NC_009850	157737600	1356506	1356874	+
CheY	NC_009850	157738175	1970367	1970738	-
CheY	NC_009850	157736715	455185	455592	+
parB	NC_009850	157737835	1611511	1612365	-
slp	NC_009850	157737836	1612386	1613162	-
Aromatoleum aromaticum EbN1
CheR	NC_006513	56475845	454956	455798	-
CheY	NC_006513	56476382	1017654	1018019	+
CheY	NC_006513	56475527	99736	100107	-
CheY	NC_006513	56479139	3842140	3842535	-
CheY	NC_006513	56476381	1017244	1017630	+
CheY6	NC_006513	56479091	3797545	3798003	+
parB	NC_006513	56477073	1730389	1731258	-
slp	NC_006513	56477077	1732578	1733348	-
slp	NC_006513	56477927	2599163	2599942	-
slp	NC_006513	56477939	2615073	2616164	+
slp	NC_006513	56476828	1487358	1488227	-
Arthrobacter aurescens TC1
parB	NC_008713	119952791	68081	69421	+
parB	NC_008712	119952332	148232	149917	-
parB	NC_008711	119962086	4591548	4592795	-
slp	NC_008713	119952760	1	633	+
slp	NC_008712	119952388	1	1122	+
slp	NC_008712	119952404	116470	117411	+
slp	NC_008711	119961272	1825094	1825993	+
slp	NC_008711	119962025	3194387	3195583	+
slp	NC_008711	119963103	1838936	1839757	-
slp	NC_008711	119963412	4592863	4593915	-
Arthrobacter chlorophenolicus A6
parB	NC_011886	220914662	4389501	4390817	-
parB	NC_011881	219883408	156753	158108	-
slp	NC_011886	220913392	2977231	2978427	+
slp	NC_011886	220913383	2969840	2971045	+
slp	NC_011886	220914663	4390884	4391951	-
slp	NC_011886	220912299	1715097	1715996	+
slp	NC_011886	220912314	1728148	1728966	-
slp	NC_011881	219883310	53078	54049	-
Azoarcus sp. BH72
CheA	NC_008702	119896699	433738	435933	-
CheA	NC_008702	119897742	1580242	1582332	+
CheA	NC_008702	119897753	1594779	1596674	+
CheB	NC_008702	119897747	1588263	1589384	+
CheB	NC_008702	119896693	425612	426709	-
CheR	NC_008702	119897746	1587301	1588254	+
CheR	NC_008702	119896694	426736	427560	-
CheV	NC_008702	119897750	1592386	1593342	+
CheV	NC_008702	119897749	1591411	1592376	+
CheW	NC_008702	119897743	1582399	1582908	+
CheW	NC_008702	119896696	428223	428765	-
CheY	NC_008702	119898349	2257836	2258222	-
CheY	NC_008702	119899743	3787065	3787430	+
CheY	NC_008702	119898702	2662346	2662720	-
CheY	NC_008702	119899742	3786655	3787041	+
CheY	NC_008702	119897741	1579813	1580229	+
CheY	NC_008702	119897782	1630292	1630687	-
CheY	NC_008702	119900235	4325235	4325588	+
CheY	NC_008702	119898746	2709188	2709628	-
CheY	NC_008702	119897751	1593373	1593774	+
CheY	NC_008702	119896702	437534	437899	-
CheZ	NC_008702	119897752	1593809	1594702	+
parB	NC_008702	119896438	162150	163013	+
slp	NC_008702	119899501	3541054	3541833	+
slp	NC_008702	119896435	160716	161486	+
Azorhizobium caulinodans ORS 571
CheB	NC_009937	158422288	734370	735608	+
CheR	NC_009937	158422289	735605	736456	+
CheW	NC_009937	158422286	733479	733961	+
CheY	NC_009937	158423906	2607188	2607571	+
CheY	NC_009937	158421975	405416	405796	-
CheY	NC_009937	158422244	692651	693034	-
CheY	NC_009937	158425894	4864993	4865361	+
CheY	NC_009937	158421980	410171	410566	+
CheY	NC_009937	158423478	2120963	2121412	+
CheY	NC_009937	158425274	4193526	4193963	+
CheY	NC_009937	158422986	1536521	1536979	+
CheY	NC_009937	158422287	733990	734373	+
CheZ	NC_009937	158422245	693226	693936	+
parB	NC_009937	158425467	4392108	4394171	-
parB	NC_009937	158426336	5361038	5361916	+
slp	NC_009937	158425457	4384635	4385288	-
slp	NC_009937	158426335	5360130	5360978	+
Bacillus amyloliquefaciens FZB42
CheA	NC_009725	154686060	1627928	1629940	+
CheB	NC_009725	154686059	1626849	1627916	+
CheR	NC_009725	154686520	2186857	2187627	-
CheV	NC_009725	154685813	1344120	1345031	+
CheW	NC_009725	154686061	1629963	1630436	+
CheY	NC_009725	154686050	1618967	1619329	+
CheY	NC_009725	154686207	1834191	1834553	+
CheY	NC_009725	154687828	3537789	3538163	-
parB	NC_009725	154688204	3910915	3911766	-
parB	NC_009725	154688202	3909011	3909862	-
slp	NC_009725	154686934	2622258	2623067	-
slp	NC_009725	154688203	3909855	3910616	-
Bacillus anthracis str. Ames
CheR	NC_003997	30261734	1574943	1575725	-
CheR	NC_003997	30261119	988728	989585	-
CheY	NC_003997	30261730	1568469	1568837	+
CheY	NC_003997	30265360	5064502	5064870	-
parB	NC_003997	30265497	5218091	5218861	-
parB	NC_003997	30265499	5219887	5220759	-
slp	NC_003997	30264517	4255312	4256109	-
slp	NC_003997	30265498	5218935	5219696	-
Bacillus cereus ATCC 10987
CheA	NC_003909	42780822	1694237	1696249	+
CheR	NC_003909	42780827	1700274	1701056	-
CheR	NC_003909	42780165	1101144	1102001	-
CheV	NC_003909	42780850	1718096	1719004	+
CheY	NC_003909	42780821	1693740	1694108	+
CheY	NC_003909	42784511	5043913	5044281	-
parB	NC_003909	42784675	5215082	5215933	-
parB	NC_003909	42784677	5216877	5217749	-
slp	NC_003909	42784676	5215926	5216687	-
slp	NC_003909	42783586	4208585	4209382	-
Bacillus clausii KSM-K16
CheA	NC_006582	56964347	2705211	2707157	-
CheR	NC_006582	56963656	2008010	2008795	+
CheV	NC_006582	56963907	2260064	2260939	-
CheW	NC_006582	56964346	2704745	2705176	-
CheY	NC_006582	56965642	4040460	4040822	-
CheY	NC_006582	56964021	2383512	2383874	-
parB	NC_006582	56965871	4296180	4297031	-
parB	NC_006582	56965869	4294372	4295241	-
slp	NC_006582	56965870	4295234	4295995	-
slp	NC_006582	56964375	2732363	2733157	-
Bacillus halodurans C-125
CheA	NC_002570	15615532	3090063	3092111	-
CheB	NC_002570	15614998	2557100	2558140	-
CheR	NC_002570	15614218	1729213	1729986	+
CheV	NC_002570	15614825	2387235	2388152	-
CheV	NC_002570	15614275	1787411	1788307	+
CheW	NC_002570	15615531	3089580	3090047	-
CheY	NC_002570	15616349	3905974	3906336	-
CheY	NC_002570	15615007	2565816	2566181	-
CheY	NC_002570	15615530	3089194	3089556	-
parB	NC_002570	15616619	4192710	4193576	-
parB	NC_002570	15616621	4194477	4195328	-
slp	NC_002570	15615589	3140999	3141793	-
slp	NC_002570	15616620	4193569	4194330	-
Bacillus licheniformis ATCC 14580
CheB	NC_006270	52080245	1817081	1818154	+
CheR	NC_006270	52080781	2351222	2351989	-
CheV	NC_006270	52080002	1581290	1582207	+
CheW	NC_006270	52080247	1820205	1820681	+
CheY	NC_006270	52082247	3786408	3786782	-
CheY	NC_006270	52080416	1983316	1983687	+
CheY	NC_006270	52080236	1809160	1809522	+
parB	NC_006270	52082641	4211732	4212580	-
parB	NC_006270	52082645	4215000	4215851	-
slp	NC_006270	52081281	2811836	2812642	-
slp	NC_006270	52082642	4212573	4213361	-
Bacillus pumilus SAFR-032
CheA	NC_009848	157692323	1593135	1595165	+
CheB	NC_009848	157692322	1592056	1593129	+
CheV	NC_009848	157692077	1359375	1360283	+
CheW	NC_009848	157692896	2161555	2162019	-
CheW	NC_009848	157692324	1595190	1595651	+
CheY	NC_009848	157692313	1584124	1584486	+
CheY	NC_009848	157694108	3333994	3334368	-
parB	NC_009848	157694472	3696312	3697187	-
parB	NC_009848	157694469	3693527	3694387	-
slp	NC_009848	157694470	3694374	3695174	-
slp	NC_009848	157693200	2446632	2447435	-
Bacillus subtilis subsp. subtilis str. 168
CheA	NC_000964	16078706	1712111	1714126	+
CheB	NC_000964	16078705	1711032	1712105	+
CheR	NC_000964	50812262	2379545	2380315	-
CheV	NC_000964	16078465	1472906	1473817	+
CheW	NC_000964	16078707	1714148	1714618	+
CheY	NC_000964	16078696	1703130	1703492	+
CheY	NC_000964	16078857	1923239	1923601	+
CheY	NC_000964	16080766	3808573	3808947	-
parB	NC_000964	16081151	4206921	4207772	-
parB	NC_000964	16081148	4204580	4205428	-
slp	NC_000964	16081149	4205421	4206182	-
slp	NC_000964	16079851	2857003	2857809	-
Bacillus thuringiensis str. Al Hakam
CheA	NC_008600	118477166	1618468	1620471	+
CheR	NC_008600	118476617	1021025	1021882	-
CheR	NC_008600	118477170	1624484	1625281	-
CheV	NC_008600	118477191	1642286	1643194	+
CheY	NC_008600	118480370	5093117	5093494	-
CheY	NC_008600	118477165	1617970	1618338	+
parB	NC_008600	118480508	5249685	5250557	-
parB	NC_008600	118480506	5247889	5248746	-
slp	NC_008598	118445211	28635	29465	+
slp	NC_008600	118479604	4243926	4244723	-
slp	NC_008600	118480507	5248733	5249596	-
Bacillus weihenstephanensis KBAB4
CheA	NC_010184	163939536	1596921	1598891	+
CheR	NC_010184	163939540	1602923	1603705	-
CheR	NC_010184	163938903	989306	990163	-
CheV	NC_010184	163939562	1620902	1621810	+
CheY	NC_010184	163943024	5099054	5099422	-
CheY	NC_010184	163939535	1596423	1596791	+
parB	NC_010184	163943159	5253261	5254112	-
parB	NC_010184	163943161	5255053	5255925	-
slp	NC_010183	163938009	48897	49727	-
slp	NC_010184	163943160	5254105	5254866	-
slp	NC_010184	163942197	4291184	4291981	-
Bacteroides fragilis NCTC 9343
CheY	NC_003228	60682156	3124428	3124793	+
parB	NC_003228	60680254	852049	852939	-
parB	NC_003228	60681274	2067285	2068997	-
parB	NC_003228	60683308	4556975	4558879	+
slp	NC_003228	60683214	4452840	4453946	-
slp	NC_003228	60680766	1501181	1501942	-
slp	NC_003228	60681004	1762601	1763398	-
slp	NC_003228	60680255	852948	853715	-
Bacteroides thetaiotaomicron VPI-5482
CheY	NC_004663	29345934	646421	646786	-
parB	NC_004663	29349409	5213992	5214882	-
slp	NC_004703	29611531	25937	26695	-
slp	NC_004663	29349303	5065533	5066630	+
slp	NC_004663	29348019	3249310	3250068	-
slp	NC_004663	29349410	5214894	5215841	-
slp	NC_004663	29347355	2445892	2446674	-
slp	NC_004663	29345508	89859	90620	-
Bacteroides vulgatus ATCC 8482
CheY6	NC_009614	150006437	4873781	4874146	+
parB	NC_009614	150004689	2761665	2763599	-
parB	NC_009614	150004466	2491026	2491922	-
slp	NC_009614	150004123	2049959	2050753	+
slp	NC_009614	150004467	2491926	2492693	-
slp	NC_009614	150003526	1259413	1260147	-
slp	NC_009614	150005870	4208308	4209156	+
slp	NC_009614	150005905	4241870	4242634	+
Bartonella bacilliformis KC583
CheY	NC_008783	121602733	931408	931773	-
parB	NC_008783	121602744	15486	16397	+
slp	NC_008783	121601810	14637	15434	+
Bartonella henselae str. Houston-1
CheY	NC_005956	49475508	839062	839424	-
CheY	NC_005956	49475550	887042	887407	+
parB	NC_005956	49476314	1923480	1924385	-
slp	NC_005956	49476005	1503848	1504477	-
slp	NC_005956	49476315	1924432	1925229	-
Bartonella quintana str. Toulouse
CheY	NC_005955	49474264	781705	782070	-
CheY	NC_005955	49474143	627456	627818	-
parB	NC_005955	49474825	1573803	1574708	-
slp	NC_005955	49474826	1574757	1575554	-
Bartonella tribocorum CIP 105476
CheY	NC_010161	163868485	1423509	1423871	+
CheY	NC_010161	163868612	1572137	1572502	-
parB	NC_010161	163868414	1340463	1341479	-
parB	NC_010161	163869375	2611536	2612432	-
parB	NC_010161	163869333	2564357	2565265	-
parB	NC_010161	163868888	1966181	1967098	-
parB	NC_010161	163868568	1517840	1518913	-
slp	NC_010161	163869376	2612472	2613269	-
slp	NC_010161	163868768	1792648	1793274	-
slp	NC_010160	163659861	1010	1678	+
Bdellovibrio bacteriovorus HD100
CheA	NC_005363	42522173	535429	537165	+
CheA	NC_005363	42524822	3379544	3381559	-
CheB	NC_005363	42524820	3377598	3378662	-
CheR	NC_005363	42524821	3378678	3379547	-
CheR	NC_005363	42524239	2734783	2735607	-
CheW	NC_005363	42524824	3381862	3382359	+
CheY	NC_005363	42521746	95746	96138	+
CheY	NC_005363	42525079	3625125	3625523	+
CheY	NC_005363	42524079	2581037	2581408	-
CheY	NC_005363	42522212	580338	580685	+
CheY	NC_005363	42523853	2317637	2318041	-
CheY	NC_005363	42522866	1273649	1274107	-
CheY	NC_005363	42523310	1750994	1751458	-
CheY	NC_005363	42521922	288113	288616	-
CheY	NC_005363	42524990	3541829	3542257	+
CheY	NC_005363	42524789	3344525	3344923	+
CheY	NC_005363	42521988	349213	349710	+
CheY	NC_005363	42524729	3279490	3280014	-
CheY6	NC_005363	42523610	2047678	2048085	+
parB	NC_005363	42525225	3773328	3774341	-
slp	NC_005363	42524688	3233648	3234478	-
slp	NC_005363	42525226	3774356	3775216	-
slp	NC_005363	42523779	2229623	2230372	-
Beijerinckia indica subsp. indica ATCC 9039
CheA	NC_010581	182680519	4108455	4110698	+
CheB	NC_010581	182680522	4112116	4113198	+
CheR	NC_010581	182680521	4111223	4112119	+
CheW	NC_010581	182680520	4110747	4111226	+
CheY	NC_010581	182678197	1406632	1407003	+
CheY	NC_010581	182680518	4107954	4108319	+
CheY	NC_010581	182680523	4113177	4113566	+
parB	NC_010580	182676878	45858	47555	-
parB	NC_010578	182676797	18967	20076	+
slp	NC_010581	182678676	1924150	1924968	-
Bifidobacterium adolescentis ATCC 15703
parB	NC_008618	119026642	2083434	2084720	-
slp	NC_008618	119026090	1332101	1332940	-
slp	NC_008618	119026643	2084723	2085667	-
Bifidobacterium animalis subsp. lactis AD011
parB	NC_011835	219684021	1926824	1928212	-
slp	NC_011835	219683220	947765	948604	-
slp	NC_011835	219684022	1928212	1929186	-
Bifidobacterium longum NCC2705
parB	NC_004307	23465231	1630623	1631984	+
slp	NC_004307	23465230	1629613	1630623	+
slp	NC_004307	23465932	274072	274971	+
slp	NC_004307	23466049	435463	436056	-
Bordetella avium 197N
CheA	NC_010645	187478169	1759770	1761788	+
CheB	NC_010645	187478173	1764918	1765973	+
CheB	NC_010645	187477524	1098194	1099222	+
CheR	NC_010645	187477521	1094141	1095361	+
CheR	NC_010645	187478172	1764056	1764901	+
CheW	NC_010645	187477522	1095361	1095981	+
CheW	NC_010645	187478170	1761802	1762305	+
CheW	NC_010645	187477520	1093656	1094144	+
CheY	NC_010645	187478174	1766018	1766407	+
CheY	NC_010645	187478168	1759357	1759737	+
CheZ	NC_010645	187478175	1766416	1767042	+
parB	NC_010645	187476518	3448	4353	+
slp	NC_010645	187479262	3018854	3019669	+
slp	NC_010645	187476517	2582	3379	+
slp	NC_010645	187479105	2845448	2846215	-
Bordetella bronchiseptica RB50
CheA	NC_002927	33601525	2707177	2709240	+
CheB	NC_002927	33601529	2712401	2713453	+
CheR	NC_002927	33601528	2711544	2712404	+
CheW	NC_002927	33601526	2709255	2709755	+
CheY	NC_002927	33601530	2713506	2713895	+
CheY	NC_002927	33601524	2706770	2707150	+
CheZ	NC_002927	33601531	2713904	2714536	+
parB	NC_002927	33600659	1773930	1774754	-
parB	NC_002927	33598998	4200	5117	+
slp	NC_002927	33598996	2546	3343	+
slp	NC_002927	33602989	4267141	4267956	+
slp	NC_002927	33601099	2263144	2264241	+
slp	NC_002927	33599831	886810	887898	+
Bordetella parapertussis 12822
CheA	NC_002928	33596126	1578420	1580477	+
CheB	NC_002928	33596130	1583638	1584690	+
CheR	NC_002928	33596129	1582781	1583641	+
CheW	NC_002928	33596127	1580474	1580992	+
CheY	NC_002928	33596131	1584743	1585132	+
CheY	NC_002928	33596125	1578013	1578393	+
CheZ	NC_002928	33596132	1585141	1585773	+
parB	NC_002928	33594728	4260	5177	+
slp	NC_002928	33595449	802901	803983	+
slp	NC_002928	33596546	2064590	2065687	+
slp	NC_002928	33598096	3869161	3869976	+
slp	NC_002928	33594726	2606	3403	+
Bordetella pertussis Tohama I
CheA	NC_002929	33592173	1069238	1071295	+
CheB	NC_002929	33592176	1074454	1075506	+
CheW	NC_002929	33592174	1071310	1071810	+
CheY	NC_002929	33592177	1075559	1075948	+
CheZ	NC_002929	33592178	1075957	1076589	+
parB	NC_002929	33591280	4215	5132	+
slp	NC_002929	33591278	2606	3403	+
slp	NC_002929	33594134	3441319	3442134	+
slp	NC_002929	33592562	1543032	1544129	+
Bordetella petrii DSM 12804
CheA	NC_010170	163856413	2189828	2191936	+
CheB	NC_010170	163856417	2195130	2196188	+
CheR	NC_010170	163856416	2194265	2195125	+
CheW	NC_010170	163856414	2191950	2192450	+
CheY	NC_010170	163856418	2196237	2196626	+
CheY	NC_010170	163858242	4136506	4136877	-
CheY	NC_010170	163856412	2189419	2189799	+
CheZ	NC_010170	163856419	2196635	2197267	+
parB	NC_010170	163859295	5239466	5240377	-
parB	NC_010170	163858877	4813659	4815770	+
slp	NC_010170	163855747	1495476	1496351	+
slp	NC_010170	163858534	4465247	4465990	-
slp	NC_010170	163858631	4572101	4572976	-
slp	NC_010170	163859296	5240557	5241357	-
slp	NC_010170	163856497	2268087	2268725	+
slp	NC_010170	163855197	985454	986269	-
slp	NC_010170	163858885	4822280	4823236	+
slp	NC_010170	163858988	4925750	4926838	-
Borrelia afzelii PKo
CheA	NC_008277	111115395	582086	584227	+
CheA	NC_008277	111115502	710476	713070	+
CheB	NC_008277	111115243	427773	428900	+
CheB	NC_008277	111115396	584285	585442	+
CheR	NC_008277	111115242	426883	427740	+
CheR	NC_008277	111114863	39622	40479	+
CheW	NC_008277	111115137	318023	318553	-
CheW	NC_008277	111115393	581210	581746	+
CheY	NC_008277	111115378	565343	565723	-
CheY	NC_008277	111115398	587258	587632	+
CheY	NC_008277	111115505	715015	715455	+
parB	NC_008277	111115260	455034	455816	-
parB	NC_008277	111115561	774955	775356	-
slp	NC_008566	117621721	12956	13693	+
slp	NC_008569	117621857	17751	18512	+
slp	NC_008568	117621803	1661	2401	-
slp	NC_008277	111115258	453278	454030	+
slp	NC_008565	117621683	37128	37880	-
slp	NC_008565	117621703	57293	58045	+
slp	NC_008274	111074130	9127	9888	+
slp	NC_008567	117621779	20821	21576	+
Borrelia burgdorferi B31
CheA	NC_001318	15594912	578277	580421	+
CheA	NC_001318	15595014	706673	709267	+
CheB	NC_001318	15594760	425584	426711	+
CheB	NC_001318	15594913	580486	581643	+
CheR	NC_001318	15594759	424694	425551	+
CheR	NC_001318	15594386	39826	40677	+
CheW	NC_001318	15594910	577395	577937	+
CheW	NC_001318	15594657	319106	319636	-
CheY	NC_001318	15595017	711211	711651	+
CheY	NC_001318	15594896	561563	561964	-
CheY	NC_001318	15594915	583458	583832	+
parB	NC_001318	15594779	451139	451921	-
parB	NC_001318	15595076	771162	771563	-
slp	NC_001850	11496614	12096	12854	-
slp	NC_000955	11497362	2868	3656	+
slp	NC_000948	11497082	20766	21506	+
slp	NC_000956	11497397	24518	25273	+
slp	NC_000949	11497116	21257	21997	+
slp	NC_001854	11496739	12454	13206	+
slp	NC_001318	15594776	449419	450171	+
slp	NC_001856	11496835	11152	11889	-
slp	NC_001849	11496587	13341	14081	+
slp	NC_001852	11496669	5911	6678	+
Borrelia duttonii Ly
CheA	NC_011229	203284473	594516	596657	+
CheA	NC_011229	203284567	718283	720874	+
CheB	NC_011229	203284325	438382	439542	+
CheR	NC_011229	203284324	437483	438346	+
CheR	NC_011229	203283969	50906	51769	+
CheW	NC_011229	203284233	334655	335182	-
CheW	NC_011229	203284471	593633	594166	+
CheY	NC_011229	203284476	599679	600053	+
CheY	NC_011229	203284570	722823	723263	+
CheY	NC_011229	203284457	576916	577326	-
parB	NC_011229	203284626	783295	783696	-
parB	NC_011229	203284342	462747	463529	-
slp	NC_011226	203283922	8335	9087	+
slp	NC_011264	203288902	20325	21077	-
slp	NC_011229	203284340	461311	462075	+
slp	NC_011259	203288825	6817	7578	-
slp	NC_011261	203288835	1647	2396	+
slp	NC_011262	203288875	11033	11806	-
Borrelia garinii PBi
CheA	NC_006156	51598818	580218	582359	+
CheA	NC_006156	51598924	708560	711181	+
CheB	NC_006156	51598672	426207	427334	+
CheB	NC_006156	51598819	582415	583572	+
CheR	NC_006156	51598670	425317	426174	+
CheR	NC_006156	51598303	39692	40543	+
CheW	NC_006156	51598572	317925	318455	-
CheW	NC_006156	51598816	579337	579879	+
CheY	NC_006156	51598802	563533	563913	-
CheY	NC_006156	51598821	585388	585762	+
CheY	NC_006156	51598927	713131	713571	+
parB	NC_006156	51598983	773052	773453	-
parB	NC_006156	51598688	453353	454135	-
slp	NC_006128	51038609	9157	9918	+
slp	NT_108251	56561190	1630	2370	+
slp	NT_108236	56561089	6192	6932	+
slp	NC_006156	51598686	451616	452368	+
Borrelia hermsii DAH
CheA	NC_010673	187918430	587616	589760	+
CheA	NC_010673	187918525	712829	715399	+
CheB	NC_010673	187918280	428742	429890	+
CheR	NC_010673	187917922	39659	40504	+
CheR	NC_010673	187918279	427846	428706	+
CheW	NC_010673	187918428	586730	587266	+
CheW	NC_010673	187918186	323219	323749	-
CheY	NC_010673	187918433	592783	593157	+
CheY	NC_010673	187918414	569759	570139	-
CheY	NC_010673	187918528	717329	717769	+
parB	NC_010673	187918299	454705	455517	-
parB	NC_010673	187918586	778472	778864	-
slp	NC_010673	187918297	453253	454005	+
Borrelia recurrentis A1
CheA	NC_011244	203288007	601120	603261	+
CheA	NC_011244	203288101	724915	727506	+
CheB	NC_011244	203287861	446129	447289	+
CheR	NC_011244	203287860	445230	446093	+
CheR	NC_011244	203287512	51775	52647	+
CheW	NC_011244	203288005	600237	600770	+
CheW	NC_011244	203287771	342388	342915	-
CheY	NC_011244	203287991	583527	583937	-
CheY	NC_011244	203288104	729455	729895	+
CheY	NC_011244	203288010	606283	606657	+
parB	NC_011244	203287876	469469	470251	-
parB	NC_011244	203288160	789922	790326	-
slp	NC_011260	203288456	33740	34501	-
slp	NC_011253	203288388	9760	10512	+
slp	NC_011263	203288467	744	1505	-
slp	NC_011258	203288427	18123	18884	-
Borrelia turicatae 91E135
CheA	NC_008710	119953352	584536	586689	+
CheA	NC_008710	119953447	710251	712815	+
CheB	NC_008710	119953204	426039	427175	+
CheR	NC_008710	119953203	425143	426003	+
CheR	NC_008710	119952846	39488	40327	+
CheW	NC_008710	119953350	583650	584186	+
CheW	NC_008710	119953111	322527	323057	-
CheY	NC_008710	119953336	566746	567153	-
CheY	NC_008710	119953355	589699	590073	+
CheY	NC_008710	119953450	714751	715191	+
parB	NC_008710	119953508	775684	776088	-
parB	NC_008710	119953222	452139	452951	-
slp	NC_008710	119953220	450687	451439	+
Bradyrhizobium japonicum USDA 110
CheA	NC_004463	27377454	2544888	2546798	+
CheB	NC_004463	27377306	2371002	2372195	+
CheB	NC_004463	27377460	2552395	2553486	+
CheR	NC_004463	27375501	421228	422106	-
CheR	NC_004463	27377307	2372192	2373064	+
CheR	NC_004463	27377459	2551524	2552378	+
CheW	NC_004463	27377457	2549026	2549532	+
CheW	NC_004463	27377455	2546795	2547259	+
CheW	NC_004463	27377304	2370017	2370487	+
CheW	NC_004463	27375503	422586	423059	-
CheY	NC_004463	27379399	4729275	4729715	-
CheY	NC_004463	27380297	5740221	5740616	-
CheY	NC_004463	27381216	6722388	6722783	-
CheY	NC_004463	82755039	3153058	3153447	+
CheY	NC_004463	27375505	426400	426879	-
CheY	NC_004463	27379886	5290249	5290629	+
CheY	NC_004463	27378579	3836335	3836841	+
CheY	NC_004463	27375370	256005	256388	+
CheY	NC_004463	27375495	414997	415416	+
CheY	NC_004463	27376499	1505368	1505742	-
CheY	NC_004463	27377453	2544367	2544732	+
CheY	NC_004463	27382590	8213830	8214225	-
CheY	NC_004463	27377396	2473633	2474016	+
CheY	NC_004463	82755037	1878515	1878904	-
CheY	NC_004463	27377305	2370561	2370926	+
CheY	NC_004463	27377869	3036692	3037108	-
CheY	NC_004463	27375502	422168	422539	-
CheY	NC_004463	27379388	4716655	4717071	-
CheY	NC_004463	27380235	5683730	5684095	-
CheY	NC_004463	27378689	3953016	3953339	-
parB	NC_004463	27377043	2092009	2094189	+
parB	NC_004463	27375985	947412	948326	-
parB	NC_004463	27375741	675971	676879	-
parB	NC_004463	27375176	55377	57515	-
slp	NC_004463	27375742	676996	677850	-
slp	NC_004463	27375874	817333	818076	-
slp	NC_004463	27375161	44130	44768	-
slp	NC_004463	27380272	5718319	5719242	-
slp	NC_004463	27382496	8123683	8124507	-
Brucella abortus bv. 1 str. 9-941
CheY	NC_006933	62317532	618078	618449	+
parB	NC_006932	62290902	1999235	2000116	-
parB	NC_006933	62318016	1161004	1161990	+
slp	NC_006932	62290903	2000160	2000957	-
slp	NC_006933	62317758	867259	868074	-
slp	NC_006933	62318015	1159746	1160939	+
Brucella canis ATCC 23365
CheY	NC_010104	161620674	598594	598965	-
parB	NC_010104	161621243	1205600	1206586	+
parB	NC_010103	161619972	1980741	1981622	-
slp	NC_010104	161621242	1204342	1205535	+
slp	NC_010104	161620395	303684	304499	+
slp	NC_010103	161619973	1981666	1982463	-
Brucella melitensis 16M
CheY	NC_003318	17989004	690970	691341	+
parB	NC_003318	17988436	92332	93318	-
parB	NC_003317	17986294	10523	11404	+
slp	NC_003318	17988437	93383	94576	-
slp	NC_003317	17986293	9643	10479	+
Brucella ovis ATCC 25840
CheY	NC_009504	148558108	600022	600426	-
parB	NC_009504	148557852	1163020	1164006	+
parB	NC_009505	148558895	1986389	1987270	-
slp	NC_009504	148558493	302933	303622	+
slp	NC_009504	148558746	1161762	1162955	+
slp	NC_009505	148560162	1987314	1988111	-
Brucella suis 1330
CheY	NC_004311	23500356	598642	599013	-
parB	NC_004310	23502906	1982573	1983454	-
parB	NC_004311	23500915	1206181	1207167	+
slp	NC_004310	23502907	1983498	1984295	-
slp	NC_004311	23500077	303570	304385	+
slp	NC_004311	23500914	1204923	1206116	+
Burkholderia ambifaria MC40-6
CheA	NC_010551	172059247	216239	218470	+
CheB	NC_010552	172062987	959817	960821	-
CheB	NC_010552	172062716	642359	643378	+
CheB	NC_010551	172059252	222754	223845	+
CheR	NC_010551	172059250	221022	221999	+
CheW	NC_010551	172059248	218519	219034	+
CheY	NC_010552	172063639	1729793	1730179	-
CheY	NC_010552	172064520	2764324	2764692	-
CheY	NC_010552	172063003	976707	977072	+
CheY	NC_010551	172059246	215828	216205	+
CheY	NC_010551	172059253	223913	224308	+
CheY	NC_010557	172065760	1117077	1117460	-
CheY	NC_010557	172065649	982715	983191	-
CheZ	NC_010551	172059254	224310	225041	+
parB	NC_010552	172062147	2324	3385	+
parB	NC_010551	172059163	109412	110305	+
parB	NC_010553	172064553	22827	24494	-
parB	NC_010553	172064600	66894	67868	+
parB	NC_010557	172065040	282881	283912	-
slp	NC_010552	172062146	1638	2300	+
slp	NC_010551	172061401	2631057	2631716	-
slp	NC_010551	172061734	2990477	2991241	-
slp	NC_010551	172059162	108601	109380	+
slp	NC_010557	172065041	283905	284600	-
Burkholderia cenocepacia AU 1054
CheA	NC_008060	107024394	3129295	3131565	-
CheB	NC_008061	107026914	1826977	1827996	-
CheB	NC_008061	107026658	1529576	1530580	+
CheB	NC_008060	107024389	3123890	3124972	-
CheR	NC_008060	107024391	3125718	3126710	-
CheW	NC_008061	107026919	1832886	1833398	-
CheW	NC_008060	107024393	3128731	3129264	-
CheY	NC_008061	107025537	240504	240902	+
CheY	NC_008061	107026642	1513471	1513836	-
CheY	NC_008061	107027509	2458688	2459056	+
CheY	NC_008060	107024388	3123427	3123822	-
CheY	NC_008060	107024395	3131599	3131976	-
CheY	NC_008060	107022915	1500465	1500944	-
CheZ	NC_008060	107024387	3122693	3123424	-
parB	NC_008062	107028570	377779	378810	+
parB	NC_008061	107027501	2450947	2452008	-
parB	NC_008060	107024501	3266171	3267064	-
slp	NC_008062	107028569	377091	377786	+
slp	NC_008061	107027502	2452032	2452694	-
slp	NC_008060	107023707	2385613	2386377	-
slp	NC_008060	107024502	3267096	3267875	-
slp	NC_008060	107023382	2032725	2033384	-
Burkholderia mallei ATCC 23344
CheA	NC_006348	53724322	2951892	2954195	-
CheB	NC_006349	77358928	221668	222696	+
CheB	NC_006348	53724317	2946520	2947614	-
CheR	NC_006348	53724319	2948321	2949265	-
CheW	NC_006349	53716497	215786	216304	+
CheW	NC_006348	53724321	2951334	2951861	-
CheW	NC_006348	53723386	1170527	1171003	-
CheY	NC_006349	53717484	686087	686455	+
CheY	NC_006348	53724315	2945776	2946171	-
CheY	NC_006348	53724323	2954227	2954607	-
CheZ	NC_006348	53724314	2945046	2945774	-
parB	NC_006349	53716051	2319361	2320428	+
parB	NC_006348	53724006	3040121	3041008	+
slp	NC_006349	53716052	2318674	2319336	+
slp	NC_006348	53724005	3039315	3040085	+
slp	NC_006348	53725228	721594	722217	+
slp	NC_006348	53725211	737706	738794	+
Burkholderia multivorans ATCC 17616
CheA	NC_010084	161523345	184963	187248	+
CheB	NC_010086	161521477	2066844	2067869	-
CheB	NC_010086	161521078	1622492	1623496	+
CheB	NC_010084	161523350	191645	192736	+
CheR	NC_010084	161523348	189844	190830	+
CheW	NC_010086	161521481	2072389	2072901	-
CheW	NC_010084	161523346	187296	187820	+
CheY	NC_010086	161519717	13104	13472	+
CheY	NC_010086	161521050	1588029	1588394	-
CheY	NC_010086	161521717	2330134	2330592	-
CheY	NC_010087	161522795	475232	475726	+
CheY	NC_010084	161523344	184552	184929	+
CheY	NC_010084	161523351	192804	193199	+
CheZ	NC_010084	161523352	193201	193932	+
parB	NC_010086	161519710	5641	6702	-
parB	NC_010087	161523178	915739	916764	+
parB	NC_010087	161522622	300410	302089	+
parB	NC_010070	161506583	114230	115195	-
parB	NC_010070	161506598	129029	130387	+
parB	NC_010084	161525447	2488925	2490190	+
parB	NC_010084	161523276	103257	104150	+
slp	NC_010086	161519711	6726	7388	-
slp	NC_010087	161523177	915051	915746	+
slp	NC_010070	161506597	128172	129014	+
slp	NC_010084	161524029	926013	926672	+
slp	NC_010084	161523721	591292	592056	+
slp	NC_010084	161525500	2540153	2540791	+
slp	NC_010084	161523275	102447	103226	+
Burkholderia phymatum STM815
CheA	NC_010622	186477720	3331639	3333957	-
CheB	NC_010622	186477715	3326085	3327188	-
CheB	NC_010623	186474172	2533289	2534305	-
CheR	NC_010622	186477717	3327982	3328923	-
CheV	NC_010625	186470418	86939	87889	-
CheW	NC_010622	186477719	3331071	3331598	-
CheW	NC_010623	186474176	2538678	2539148	-
CheY	NC_010622	186475909	1284958	1285410	+
CheY	NC_010622	186475412	729061	729447	+
CheY	NC_010622	186477721	3334031	3334393	-
CheY	NC_010622	186477714	3325617	3326012	-
CheY	NC_010623	186472819	967159	967632	+
CheY	NC_010623	186472430	529972	530337	-
CheY	NC_010623	186474283	2653903	2654313	+
CheY	NC_010625	186471399	1237210	1237590	-
CheY	NC_010625	186470491	181520	181903	+
CheZ	NC_010622	186477713	3324896	3325615	-
parB	NC_010622	186477782	3409866	3410798	-
parB	NC_010627	186474562	317434	318411	-
parB	NC_010623	186472977	1141894	1142958	+
parB	NC_010625	186471931	1857179	1858144	-
slp	NC_010622	186476950	2473424	2474128	-
slp	NC_010622	186475422	742417	743232	+
slp	NC_010622	186477783	3410795	3411565	-
slp	NC_010622	186476940	2457140	2458228	-
slp	NC_010623	186472976	1141207	1141869	+
slp	NC_010623	186472119	185093	185881	-
slp	NC_010625	186471932	1858157	1859308	-
slp	NC_010625	186471301	1129220	1129984	-
Burkholderia phytofirmans PsJN
CheA	NC_010681	187925785	4265932	4268232	-
CheB	NC_010681	187925943	4451268	4452284	-
CheB	NC_010681	187925779	4260362	4261450	-
CheR	NC_010681	187925781	4262268	4263224	-
CheV	NC_010681	187923421	1592992	1593969	-
CheW	NC_010681	187925784	4265326	4265862	-
CheW	NC_010681	187925947	4456812	4457282	-
CheY	NC_010679	187921877	11115	11516	+
CheY	NC_010679	187921891	22799	23167	-
CheY	NC_010681	187925786	4268319	4268696	-
CheY	NC_010681	187924384	2708633	2709007	+
CheY	NC_010681	187925670	4142252	4142629	-
CheY	NC_010681	187925778	4259880	4260275	-
CheY	NC_010676	187921314	2990836	2991213	-
CheY	NC_010676	187921609	3359032	3359397	-
CheY	NC_010676	187921236	2903671	2904039	+
CheY	NC_010676	187919989	1470677	1471135	-
CheY6	NC_010676	187921651	3404768	3405136	+
CheZ	NC_010681	187925777	4259168	4259878	-
parB	NC_010681	187925871	4369905	4370792	-
parB	NC_010676	187921637	3390252	3391310	-
slp	NC_010681	187923056	1190860	1191675	+
slp	NC_010681	187924210	2510577	2511341	-
slp	NC_010681	187923018	1143107	1144195	+
slp	NC_010681	187925089	3507861	3508922	+
slp	NC_010681	187925872	4370811	4371602	-
slp	NC_010681	187923009	1129621	1130259	+
slp	NC_010676	187921638	3391336	3391998	-
slp	NC_010676	187920510	2039746	2040534	+
Burkholderia pseudomallei 1106a
CheA	NC_009076	126454963	3843307	3845604	-
CheB	NC_009078	126457720	2494545	2495573	-
CheB	NC_009076	126452993	3837935	3839029	-
CheR	NC_009076	126451760	3839736	3840683	-
CheW	NC_009078	126456617	2500937	2501455	-
CheW	NC_009076	126451858	3842749	3843276	-
CheW	NC_009076	126454971	1967289	1967801	+
CheY	NC_009078	126458231	2931800	2932249	-
CheY	NC_009078	126458123	1073521	1073889	+
CheY	NC_009078	126457441	3087759	3088112	-
CheY	NC_009076	126454141	3845636	3846016	-
CheY	NC_009076	126452271	3837191	3837586	-
CheZ	NC_009076	126454708	3836461	3837171	-
parB	NC_009078	126458305	3095236	3096303	+
parB	NC_009076	126452714	3956950	3957837	-
slp	NC_009078	126457556	3094549	3095211	+
slp	NC_009076	126453932	3957873	3958643	-
slp	NC_009076	126452577	1039376	1040464	+
slp	NC_009076	126454878	1023338	1023961	+
Burkholderia thailandensis E264
CheA	NC_007650	83716091	189128	191371	+
CheA	NC_007651	83719847	3628421	3630670	-
CheB	NC_007650	83717477	600931	601959	+
CheB	NC_007650	83717224	195743	196930	+
CheB	NC_007650	83716866	196955	198037	+
CheB	NC_007651	83720721	3623070	3624164	-
CheR	NC_007650	83716910	194385	195206	+
CheR	NC_007651	83718451	3624871	3625815	-
CheW	NC_007650	83717542	191381	191854	+
CheW	NC_007650	83717195	595148	595666	+
CheW	NC_007651	83719095	3627863	3628390	-
CheW	NC_007651	83720231	2698253	2698729	-
CheY	NC_007650	83718090	1194774	1195226	+
CheY	NC_007650	83716739	2902367	2902735	-
CheY	NC_007650	83716053	1865452	1865820	-
CheY	NC_007650	83717918	188721	189083	+
CheY	NC_007651	83720689	3622589	3622984	-
CheY	NC_007651	83720536	3630702	3631082	-
CheZ	NC_007651	83718679	3621859	3622587	-
parB	NC_007650	83717132	2909200	2910267	+
parB	NC_007651	83721551	3778017	3778904	-
parB	NC_007651	83720211	82492	83133	+
slp	NC_007650	83717384	2908513	2909175	+
slp	NC_007650	83717536	1606935	1607588	-
slp	NC_007651	83719244	976417	977505	+
slp	NC_007651	83721419	960663	961286	+
slp	NC_007651	83719053	3778940	3779710	-
Burkholderia vietnamiensis G4
CheA	NC_009256	134294331	240127	242409	+
CheB	NC_009256	134294336	246693	247784	+
CheB	NC_009255	134292887	984196	985215	+
CheR	NC_009256	134294334	244967	245947	+
CheW	NC_009254	134291094	253097	253609	+
CheW	NC_009256	134294332	242458	242973	+
CheW	NC_009255	134292883	978883	979395	+
CheY	NC_009254	134291141	305588	306037	+
CheY	NC_009254	134291334	510350	510781	+
CheY	NC_009256	134294330	239716	240093	+
CheY	NC_009256	134294337	247852	248247	+
CheY	NC_009230	134288509	358340	358777	+
CheY	NC_009255	134293574	1762334	1762741	-
CheY	NC_009255	134292513	550740	551108	+
CheY	NC_009255	134293331	1472779	1473186	+
CheY	NC_009255	134292664	727076	727456	+
CheZ	NC_009256	134294338	248249	248980	+
parB	NC_009254	134290912	29912	30943	+
parB	NC_009256	134297342	3593838	3595100	-
parB	NC_009256	134294228	115729	116622	+
parB	NC_009230	134288325	199205	200359	+
parB	NC_009227	134287591	61136	62815	+
parB	NC_009227	134287551	21651	22721	+
parB	NC_009255	134292506	542917	543978	-
slp	NC_009254	134290911	29224	29919	+
slp	NC_009254	134291886	1115398	1116177	-
slp	NC_009256	134294227	114918	115697	+
slp	NC_009256	134296626	2805490	2806149	-
slp	NC_009256	134296972	3192838	3193602	-
slp	NC_009229	134287974	71477	72703	+
slp	NC_009228	134287829	38864	39502	+
slp	NC_009255	134292507	544002	544664	-
Burkholderia xenovorans LB400
CheA	NC_007951	91785658	4716021	4718321	-
CheB	NC_007951	91785653	4710523	4711611	-
CheR	NC_007951	91785655	4712366	4713316	-
CheV	NC_007951	91782807	1575724	1576704	-
CheW	NC_007951	91785657	4715421	4715957	-
CheY	NC_007952	91777132	23372	23737	+
CheY	NC_007952	91779606	2843129	2843479	+
CheY	NC_007952	91778788	1915465	1915923	-
CheY	NC_007952	91777555	518827	519279	-
CheY	NC_007951	91783599	2467948	2468328	-
CheY	NC_007951	91785659	4718410	4718787	-
CheY	NC_007951	91785652	4710052	4710447	-
CheY	NC_007951	91784064	2988922	2989443	+
CheY	NC_007951	91782935	1745222	1745593	+
CheY6	NC_007952	91780059	3351936	3352304	-
CheZ	NC_007951	91785651	4709340	4710050	-
parB	NC_007952	91777112	1134	2192	+
parB	NC_007953	91781361	1445404	1446378	+
parB	NC_007953	91780524	494552	496816	-
parB	NC_007951	91785742	4813412	4814299	-
parB	NC_007951	91784022	2945263	2947446	+
parB	NC_007951	91782728	1507002	1509008	-
slp	NC_007952	91778088	1123524	1124312	-
slp	NC_007952	91777111	446	1108	+
slp	NC_007951	91782341	1071509	1072147	+
slp	NC_007951	91785743	4814318	4815109	-
slp	NC_007951	91782407	1148609	1149424	+
slp	NC_007951	91783771	2668822	2669586	-
slp	NC_007951	91782350	1085027	1086115	+
slp	NC_007951	91784569	3561356	3562231	+
Caldicellulosiruptor saccharolyticus DSM 8903
CheA	NC_009437	146295847	908904	910856	-
CheA	NC_009437	146295852	917246	918898	+
CheA	NC_009437	146296303	1445111	1447105	+
CheB	NC_009437	146295983	1067639	1068676	+
CheB	NC_009437	146295851	916187	917218	+
CheB	NC_009437	146295247	186562	187629	+
CheR	NC_009437	146296015	1102289	1103071	+
CheR	NC_009437	146295854	920414	921262	+
CheW	NC_009437	146295846	908413	908907	-
CheW	NC_009437	146296304	1447132	1447554	+
CheW	NC_009437	146295850	915594	916133	+
CheW	NC_009437	146296349	1495230	1495676	+
CheY	NC_009437	146295858	923700	924158	+
CheY	NC_009437	146296294	1436588	1436950	+
CheY	NC_009437	146297420	2565532	2565918	+
CheY	NC_009437	146295855	921289	921660	+
parB	NC_009437	146297749	2953717	2954568	-
parB	NC_009437	146297753	2958471	2959313	-
slp	NC_009437	146296876	2014980	2015780	+
slp	NC_009437	146296301	1443470	1444369	+
slp	NC_009437	146297750	2954587	2955357	-
Campylobacter concisus 13826
CheV	NC_009802	157165766	562426	563379	+
CheY	NC_009802	157164984	1450507	1450872	-
parB	NC_009802	157165662	445044	445904	+
slp	NC_009795	157149586	1591	2277	+
slp	NC_009802	157164054	689895	690995	+
slp	NC_009802	157164247	444246	445028	+
slp	NC_009802	157165759	1371797	1372663	-
Campylobacter curvus 525.92
CheV	NC_009715	154175349	1638078	1639031	-
CheW	NC_009715	154174513	1635204	1635701	-
CheY	NC_009715	154174704	447160	447579	+
parB	NC_009715	154173813	1561707	1562567	-
slp	NC_009715	154174462	1562587	1563369	-
Campylobacter fetus subsp. fetus 82-40
CheV	NC_008599	118475582	298749	299705	+
CheW	NC_008599	118474195	302038	302535	+
CheY	NC_008599	118475491	1262298	1262678	+
parB	NC_008599	118475466	1506185	1507030	-
slp	NC_008599	118474892	1507033	1507815	-
Campylobacter hominis ATCC BAA-381
CheY	NC_009714	154148491	590935	591315	+
parB	NC_009714	154147884	627159	628019	+
slp	NC_009714	154148260	626374	627162	+
Campylobacter jejuni subsp. jejuni NCTC 11168
CheR	NC_002163	218562542	858763	859551	-
CheV	NC_002163	218561947	263217	264173	-
CheW	NC_002163	218561945	260378	260899	-
CheY	NC_002163	218562732	1050632	1051024	-
parB	NC_002163	218561782	109105	109941	+
slp	NC_002163	218561781	108314	109099	+
slp	NC_002163	218561748	76458	77324	-
Candidatus Amoebophilus asiaticus 5a2
parB	NC_010830	189501754	352258	353154	-
slp	NC_010830	189501755	353160	353948	-
Candidatus Azobacteroides pseudotrichonymphae genomovar. CFP2
slp	NC_011562	212550295	6713	7468	-
Candidatus Blochmannia floridanus
slp	NC_005061	33519894	483114	483938	+
Candidatus Desulforudis audaxviator MP104C
CheA	NC_010424	169831938	1882699	1884804	-
CheB	NC_010424	169831937	1881660	1882712	-
CheW	NC_010424	169831939	1884816	1885319	-
CheW	NC_010424	169831712	1644807	1645247	-
CheY	NC_010424	169831884	1834626	1834994	-
CheY	NC_010424	169832314	2289221	2289583	-
parB	NC_010424	169832366	2339661	2340521	-
slp	NC_010424	169831617	1543539	1544339	-
slp	NC_010424	169831892	1839717	1840589	-
slp	NC_010424	169832367	2340532	2341296	-
Candidatus Korarchaeum cryptofilum OPF8
slp	NC_010482	170289646	18667	19461	+
Candidatus Methanoregula boonei 6A8
CheA	NC_009712	154150879	1361619	1363592	-
CheB	NC_009712	154150880	1363585	1364637	-
CheR	NC_009712	154151123	1652328	1653137	+
CheW	NC_009712	154151121	1648784	1649296	+
CheW	NC_009712	154150790	1268470	1269075	-
CheW	NC_009712	154150641	1091247	1091780	-
CheY	NC_009712	154150881	1364643	1365005	-
CheY	NC_009712	154150443	884387	884767	+
CheY	NC_009712	154150645	1096591	1096983	+
CheY	NC_009712	154151352	1892834	1893295	+
CheY	NC_009712	154150663	1121277	1121642	+
CheY	NC_009712	154149878	322056	322499	-
CheY	NC_009712	154151060	1579393	1579776	+
slp	NC_009712	154151507	2029968	2030861	-
slp	NC_009712	154151451	1973726	1974526	+
Candidatus Methanosphaerula palustris E1-9c
CheA	NC_011832	219852452	1969671	1971647	-
CheB	NC_011832	219851954	1366742	1367797	+
CheB	NC_011832	219852453	1971640	1972674	-
CheR	NC_011832	219852365	1839686	1840480	-
CheW	NC_011832	219851949	1360156	1360641	+
CheW	NC_011832	219851610	998914	999450	+
CheW	NC_011832	219851951	1362131	1362700	+
CheW	NC_011832	219852307	1773038	1773583	+
CheW	NC_011832	219851706	1104826	1105308	+
CheW	NC_011832	219853193	2763288	2763842	+
CheW	NC_011832	219852372	1852924	1853463	-
CheW	NC_011832	219851612	1001733	1002269	+
CheY	NC_011832	219852831	2395077	2395436	+
CheY	NC_011832	219852848	2422186	2422623	-
CheY	NC_011832	219852746	2290124	2290546	+
CheY	NC_011832	219852798	2360290	2360658	-
CheY	NC_011832	219852454	1972680	1973042	-
slp	NC_011832	219852618	2147391	2148248	+
slp	NC_011832	219852368	1847295	1848188	-
Candidatus Pelagibacter ubique HTCC1062
parB	NC_007205	71083060	346398	347246	+
slp	NC_007205	71083059	345604	346398	+
Candidatus Ruthia magnifica str. Cm (Calyptogena magnifica)
slp	NC_008610	118602578	623343	624425	+
Candidatus Vesicomyosocius okutanii HA
slp	NC_009465	148244674	553236	554309	+
Carboxydothermus hydrogenoformans Z-2901
CheA	NC_007503	78042810	856412	858508	+
CheA	NC_007503	78044758	913332	916034	+
CheB	NC_007503	78043438	858495	859517	+
CheB	NC_007503	78043599	911897	912961	+
CheR	NC_007503	78043366	907594	908409	+
CheR	NC_007503	78043373	896535	897299	+
CheW	NC_007503	78044727	855924	856394	+
CheY	NC_007503	78043687	912975	913331	+
CheY	NC_007503	78045144	906494	906856	+
CheY	NC_007503	78042666	897955	898320	+
CheY	NC_007503	78044142	635756	636139	+
parB	NC_007503	78043063	7237	8097	+
slp	NC_007503	78043338	302155	302949	+
slp	NC_007503	78043660	6483	7247	+
Caulobacter crescentus CB15
CheA	NC_002696	16124688	448237	450525	+
CheA	NC_002696	16124848	650256	652550	+
CheB	NC_002696	161485652	653361	654437	+
CheB	NC_002696	16124691	451877	452911	+
CheR	NC_002696	16124690	450996	451877	+
CheR	NC_002696	16127702	3715139	3715969	+
CheR	NC_002696	16124852	654434	655264	+
CheW	NC_002696	16124849	652547	652999	+
CheW	NC_002696	16127255	3242090	3242566	+
CheW	NC_002696	16125017	841826	842278	+
CheW	NC_002696	16124689	450529	450996	+
CheY	NC_002696	16124687	447802	448167	+
CheY	NC_002696	16127701	3714777	3715142	+
CheY	NC_002696	16124850	652996	653364	+
CheY	NC_002696	16124692	452915	453304	+
CheY	NC_002696	16126702	2669959	2670351	-
CheY	NC_002696	16124845	647358	647741	-
CheY	NC_002696	16127488	3518542	3519042	+
CheY	NC_002696	16124842	644468	644845	+
CheY	NC_002696	16126488	2447983	2448501	+
parB	NC_002696	16127982	4004567	4005451	-
slp	NC_002696	16127983	4005520	4006323	-
slp	NC_002696	16126404	2369204	2370040	-
slp	NC_002696	16125784	1699924	1700586	-
Cellvibrio japonicus Ueda107
CheA	NC_010995	192360109	3452896	3455103	-
CheA	NC_010995	192360840	2467510	2469789	-
CheB	NC_010995	192361671	2466291	2467448	-
CheB	NC_010995	192362380	3448245	3449285	-
CheR	NC_010995	192359083	1396111	1396974	+
CheR	NC_010995	192361287	122459	123382	-
CheR	NC_010995	192360055	2254427	2255302	-
CheR	NC_010995	192360833	3449793	3450623	-
CheV	NC_010995	192361280	2255377	2256339	-
CheW	NC_010995	192361294	125707	126282	-
CheW	NC_010995	192362261	2461946	2462434	-
CheW	NC_010995	192359177	3452393	3452899	-
CheY	NC_010995	192359670	2470705	2471088	-
CheY	NC_010995	192361778	2617005	2617370	-
CheY	NC_010995	192359418	2992274	2992732	+
CheY	NC_010995	192360976	3455432	3455797	-
CheY	NC_010995	192361864	2790994	2791416	+
CheY	NC_010995	192359101	126864	127259	-
CheY	NC_010995	192360647	126372	126734	-
CheY	NC_010995	192361926	4022261	4022650	-
CheZ	NC_010995	192360505	2469866	2470669	-
parB	NC_010995	192361180	4567048	4567959	-
slp	NC_010995	192360296	195719	196510	+
slp	NC_010995	192359202	2463602	2464426	-
slp	NC_010995	192360732	4567981	4568784	-
slp	NC_010995	192362364	2843373	2844212	-
slp	NC_010995	192360095	1538272	1539084	+
slp	NC_010995	192360294	461691	462500	+
Chlamydia muridarum Nigg
parB	NC_002620	15834685	69809	70651	+
slp	NC_002182	10957571	5819	6625	+
Chlamydia trachomatis D/UW-3/CX
parB	NC_000117	15605421	790070	790915	+
Chlamydophila abortus S26/3
parB	NC_004552	62184704	71150	71989	+
Chlamydophila caviae GPIC
parB	NC_003361	29839824	71087	71920	+
Chlamydophila felis Fe/C-56
parB	NC_007899	89898755	1094243	1095082	-
slp	NC_007900	89898820	5935	6744	+
Chlamydophila pneumoniae AR39
parB	NC_002179	16752356	73546	74406	+
Chlorobaculum parvum NCIB 8327
CheY	NC_011027	193213572	2133009	2133386	+
CheY	NC_011027	193213574	2135429	2135791	+
parB	NC_011027	193212023	376313	377197	+
slp	NC_011027	193212022	375495	376292	+
Chlorobium chlorochromatii CaD3
parB	NC_007514	78189760	2325721	2326632	+
slp	NC_007514	78189759	2324899	2325696	+
slp	NC_007514	78189609	2149495	2150412	+
Chlorobium limicola DSM 245
CheY	NC_010803	189345725	193979	194353	+
parB	NC_010803	189347534	2264877	2265773	-
slp	NC_010803	189347535	2265790	2266587	-
Chlorobium phaeobacteroides BS1
parB	NC_010831	189501006	2253521	2254399	-
slp	NC_010831	189499650	717495	718142	+
slp	NC_010831	189501007	2254433	2255230	-
Chlorobium tepidum TLS
CheY	NC_002932	21674869	1955482	1955859	+
CheY	NC_002932	21674871	1958002	1958364	+
parB	NC_002932	21674664	1750656	1751540	-
slp	NC_002932	21674665	1751566	1752363	-
Chloroflexus aggregans DSM 9485
CheB	NC_011831	219849279	2921743	2922828	-
CheW	NC_011831	219849284	2927357	2927815	-
CheY	NC_011831	219847104	201713	202138	-
CheY	NC_011831	219847087	182659	183006	+
CheY	NC_011831	219849280	2922870	2923229	-
CheY	NC_011831	219849272	2914979	2915359	-
CheY	NC_011831	219847439	614404	614778	+
CheY	NC_011831	219848955	2527484	2527870	-
CheY	NC_011831	219849745	3537179	3537550	-
CheY	NC_011831	219849926	3728176	3728562	+
CheY	NC_011831	219848610	2084774	2085169	+
CheY	NC_011831	219847765	1046788	1047186	+
CheY	NC_011831	219849074	2682140	2682499	-
CheY	NC_011831	219847587	799400	799771	-
CheY	NC_011831	219847496	675584	676054	-
parB	NC_011831	219849026	2630847	2631950	+
parB	NC_011831	219847131	227414	228466	-
slp	NC_011831	219847518	716104	717048	+
slp	NC_011831	219850623	4617564	4618364	+
slp	NC_011831	219847228	348662	349426	-
slp	NC_011831	219849025	2630038	2630850	+
Chloroflexus aurantiacus J-10-fl
CheB	NC_010175	163846426	1164393	1165436	-
CheB	NC_010175	163847232	2292736	2293821	+
CheW	NC_010175	163846433	1171085	1171615	-
CheW	NC_010175	163846427	1165529	1165975	-
CheW	NC_010175	163847227	2287524	2287985	+
CheY	NC_010175	163847042	2029000	2029386	-
CheY	NC_010175	163846432	1170680	1171063	-
CheY	NC_010175	163846839	1764971	1765330	-
CheY	NC_010175	163848361	3765595	3765972	+
CheY	NC_010175	163846310	994728	995099	+
CheY	NC_010175	163849320	5065634	5066062	+
CheY	NC_010175	163847333	2429391	2429765	+
CheY	NC_010175	163847239	2301069	2301449	+
CheY	NC_010175	163848353	3756154	3756507	+
CheY	NC_010175	163847231	2292333	2292692	+
CheY	NC_010175	163845813	275167	275586	+
CheY	NC_010175	163849064	4737602	4738066	-
CheY	NC_010175	163849119	4809000	4809392	+
CheY	NC_010175	163847880	3153403	3153798	-
parB	NC_010175	163848282	3656831	3657880	-
parB	NC_010175	163846996	1970127	1971233	+
slp	NC_010175	163845611	10781	11581	-
slp	NC_010175	163849044	4712992	4713957	+
slp	NC_010175	163846995	1969267	1970130	+
Chloroherpeton thalassium ATCC 35110
CheW	NC_011026	193216153	2955686	2956339	-
CheY	NC_011026	193215339	1931649	1932026	+
CheY	NC_011026	193216154	2956405	2956767	-
CheY	NC_011026	193213865	172592	172963	+
CheY	NC_011026	193213740	28069	28479	-
CheY	NC_011026	193215985	2746457	2746828	-
CheY	NC_011026	193214111	457031	457408	-
parB	NC_011026	193216347	3187460	3188395	+
slp	NC_011026	193216346	3186399	3187436	+
Chromobacterium violaceum ATCC 12472
CheA	NC_005085	34496469	1053194	1055407	-
CheA	NC_005085	34497965	2702481	2704646	-
CheA	NC_005085	34498897	3738385	3740631	-
CheA	NC_005085	34498905	3746438	3748339	+
CheB	NC_005085	34497961	2698292	2699371	-
CheB	NC_005085	34496464	1047647	1048717	-
CheB	NC_005085	34498891	3732220	3733299	-
CheR	NC_005085	34498892	3733296	3734192	-
CheR	NC_005085	34499148	3992927	3993784	-
CheR	NC_005085	34497962	2699368	2700219	-
CheV	NC_005085	34498901	3743209	3744162	+
CheV	NC_005085	34498902	3744202	3745143	+
CheV	NC_005085	34498487	3312165	3313109	-
CheW	NC_005085	34497963	2700235	2700774	-
CheW	NC_005085	34498896	3737868	3738368	-
CheW	NC_005085	34496467	1051020	1051565	-
CheY	NC_005085	34497967	2704970	2705338	-
CheY	NC_005085	34496471	1055720	1056088	-
CheY	NC_005085	34498898	3740659	3741024	-
CheY	NC_005085	34497374	2090079	2090459	+
CheY	NC_005085	34498344	3164957	3165334	+
CheY	NC_005085	34498903	3745195	3745590	+
CheZ	NC_005085	34498904	3745773	3746396	+
parB	NC_005085	34496119	693346	694143	+
slp	NC_005085	34496118	692490	693281	+
slp	NC_005085	34498378	3203210	3203857	-
slp	NC_005085	34495930	497052	497828	-
Chromohalobacter salexigens DSM 3043
CheA	NC_007963	92114146	2287521	2289668	-
CheB	NC_007963	92114142	2282649	2283713	-
CheR	NC_007963	92114143	2283843	2284715	-
CheW	NC_007963	92114145	2287030	2287524	-
CheY	NC_007963	92114140	2280379	2280768	-
CheZ	NC_007963	92114139	2279667	2280356	-
parB	NC_007963	92115407	3668312	3669232	-
slp	NC_007963	92115141	3369431	3370249	-
slp	NC_007963	92113618	1693731	1694462	-
slp	NC_007963	92115408	3669273	3670040	-
slp	NC_007963	92114489	2658141	2659169	-
Citrobacter koseri ATCC BAA-895
CheA	NC_009792	157145321	1040389	1042416	+
CheB	NC_009792	157145329	1048958	1050007	+
CheR	NC_009792	157145328	1048140	1048961	+
CheV	NC_009792	157144794	500060	501064	-
CheW	NC_009792	157145322	1042417	1042941	+
CheY	NC_009792	157145330	1050024	1050413	+
CheZ	NC_009792	157145331	1050424	1051068	+
Clavibacter michiganensis subsp. sepedonicus
parB	NC_010399	189016679	35629	37194	+
parB	NC_010407	170783395	3252656	3253648	-
slp	NC_010399	189016636	4004	4678	+
slp	NC_010407	170781658	1312997	1313881	+
slp	NC_010407	170783396	3253648	3254529	-
Clostridium acetobutylicum ATCC 824
CheA	NC_003030	15893414	128492	130441	+
CheA	NC_003030	15895488	2309755	2311836	-
CheB	NC_003030	15895490	2312620	2313657	-
CheR	NC_003030	15893417	132669	133481	+
CheR	NC_003030	15895489	2311849	2312616	-
CheV	NC_003030	15894516	1375764	1376666	+
CheW	NC_003030	15893415	130495	131001	+
CheW	NC_003030	15895492	2314190	2314633	-
CheW	NC_003030	15895485	2308295	2308693	-
CheY	NC_003030	15895486	2308763	2309122	-
CheY	NC_003030	15893418	133639	134019	+
CheY	NC_003030	15895673	2524596	2524991	-
CheY	NC_003030	15893413	128104	128469	+
parB	NC_003030	15896962	3933670	3934452	-
parB	NC_003030	15896960	3931896	3932747	-
slp	NC_001988	15004880	190602	191351	-
slp	NC_003030	15894532	1394373	1395164	+
slp	NC_003030	15896961	3932763	3933524	-
Clostridium beijerinckii NCIMB 8052
CheA	NC_009617	150018831	4616559	4618634	-
CheA	NC_009617	150018995	4817081	4819237	-
CheA	NC_009617	150019119	4959847	4961910	-
CheA	NC_009617	150019638	5646181	5648229	-
CheB	NC_009617	150019121	4962701	4963807	-
CheB	NC_009617	150018992	4810589	4811656	-
CheB	NC_009617	150019635	5642508	5643533	-
CheR	NC_009617	150018993	4811653	4812465	-
CheR	NC_009617	150019636	5643576	5644391	-
CheR	NC_009617	150019120	4961979	4962692	-
CheV	NC_009617	150015641	913563	914462	+
CheW	NC_009617	150018996	4819248	4819694	-
CheW	NC_009617	150018766	4533223	4533669	-
CheW	NC_009617	150019116	4958140	4958541	-
CheW	NC_009617	150019631	5637771	5638268	-
CheW	NC_009617	150019123	4964329	4964778	-
CheW	NC_009617	150018830	4616032	4616535	-
CheY	NC_009617	150019622	5628874	5629263	+
CheY	NC_009617	150019628	5634203	5634610	-
CheY	NC_009617	150017374	2919936	2920298	+
CheY	NC_009617	150019117	4958671	4959030	-
CheY	NC_009617	150018832	4618659	4619012	-
CheY	NC_009617	150017636	3235707	3236177	-
CheY	NC_009617	150015427	646716	647081	+
CheY	NC_009617	150018827	4610932	4611333	-
CheY	NC_009617	150019633	5641026	5641397	-
parB	NC_009617	150016508	1913872	1915104	+
parB	NC_009617	150019904	5993079	5993861	-
parB	NC_009617	150019902	5991104	5991964	-
slp	NC_009617	150015387	599110	599910	+
slp	NC_009617	150019903	5991973	5992734	-
Clostridium botulinum A str. ATCC 3502
CheA	NC_009495	148380706	2897265	2899340	-
CheB	NC_009495	148380708	2900138	2901202	-
CheR	NC_009495	148380707	2899353	2900123	-
CheV	NC_009495	148379737	1886905	1887798	-
CheW	NC_009495	148380703	2895758	2896153	-
CheW	NC_009495	148380710	2901730	2902176	-
CheY	NC_009495	148380704	2896253	2896612	-
CheY	NC_009495	148378989	1098419	1098802	+
parB	NC_009495	148381575	3877612	3878460	-
parB	NC_009495	148381577	3879367	3880146	-
slp	NC_009495	148381576	3878476	3879240	-
slp	NC_009495	148380948	3190654	3191451	-
Clostridium cellulolyticum H10
CheA	NC_011898	220929444	2385148	2387223	-
CheA	NC_011898	220929722	2697149	2699146	-
CheB	NC_011898	220929445	2387225	2388295	-
CheR	NC_011898	220929149	2075423	2076220	-
CheW	NC_011898	220928040	680587	681054	+
CheW	NC_011898	220929443	2384566	2385012	-
CheW	NC_011898	220929515	2456288	2456707	+
CheW	NC_011898	220929721	2696627	2697124	-
CheY	NC_011898	220929215	2148554	2148925	-
CheY	NC_011898	220929454	2396437	2396799	-
CheY	NC_011898	220929723	2699215	2699580	-
parB	NC_011898	220930666	3852439	3853788	-
parB	NC_011898	220927467	7418	8263	+
parB	NC_011898	220930525	3698033	3699091	-
parB	NC_011898	220930841	4060761	4061606	-
slp	NC_011898	220929957	3079822	3080622	-
slp	NC_011898	220927466	6639	7412	+
slp	NC_011898	220930526	3699092	3699871	-
Clostridium difficile 630
CheA	NC_009089	126698118	643952	646054	+
CheR	NC_009089	126698120	646543	647346	+
CheW	NC_009089	126698119	646067	646507	+
CheW	NC_009089	126698115	640397	640915	+
CheY	NC_009089	126698112	638828	639190	+
parB	NC_009089	126701299	4280502	4281365	-
parB	NC_009089	126701301	4282275	4283060	-
slp	NC_009089	126698745	1349385	1350182	+
slp	NC_009089	126701300	4281367	4282140	-
Clostridium kluyveri DSM 555
CheA	NC_009706	153953748	1172313	1174337	+
CheA	NC_009706	153954747	2161194	2163272	-
CheB	NC_009706	153954749	2164058	2165173	-
CheB	NC_009706	153953210	551947	552990	-
CheR	NC_009706	153954748	2163285	2164052	-
CheW	NC_009706	153954751	2165710	2166156	-
CheW	NC_009706	153954744	2159568	2159969	-
CheW	NC_009706	153953749	1174384	1174878	+
CheY	NC_009706	153953747	1171927	1172289	+
CheY	NC_009706	153954745	2160189	2160551	-
parB	NC_009706	153956498	3953848	3954708	-
parB	NC_009706	153952932	261747	263366	-
slp	NC_009706	153953505	872082	872879	+
Clostridium novyi NT
CheA	NC_008593	118444148	1075877	1077940	+
CheB	NC_008593	118444455	1074033	1075094	+
CheR	NC_008593	118444561	1075097	1075864	+
CheV	NC_008593	118444014	1540036	1540941	-
CheW	NC_008593	118444283	1073067	1073519	+
CheW	NC_008593	118443700	1078972	1079370	+
CheY	NC_008593	118444113	1078571	1078930	+
parB	NC_008593	118443812	6709	7488	+
parB	NC_008593	118443024	8472	9317	+
slp	NC_008593	118444083	896862	897659	+
slp	NC_008593	118443230	7694	8479	+
Clostridium perfringens str. 13
CheY	NC_003366	18310795	2091331	2091783	-
parB	NC_003042	15081481	1751	3031	+
parB	NC_003366	18311633	3022236	3023096	-
slp	NC_003042	15081480	940	1692	+
slp	NC_003366	18311634	3023097	3023870	-
slp	NC_003366	18311120	2448379	2449176	-
Clostridium phytofermentans ISDg
CheA	NC_010001	160880822	3277960	3280053	-
CheB	NC_010001	160880823	3280055	3281173	-
CheR	NC_010001	160880580	3005002	3005778	-
CheV	NC_010001	160880974	3475326	3476234	-
CheW	NC_010001	160880821	3277480	3277947	-
CheW	NC_010001	160878416	319531	319989	+
CheY	NC_010001	160880833	3289711	3290073	-
CheY6	NC_010001	160880991	3509560	3509970	-
CheY6	NC_010001	160881648	4358111	4358503	-
parB	NC_010001	160882052	4833440	4834327	-
slp	NC_010001	160882053	4834330	4835184	-
Clostridium tetani E88
CheA	NC_004557	28211383	1841710	1844106	-
CheR	NC_004557	28211384	1844119	1844892	-
CheW	NC_004557	28211380	1840249	1840653	-
CheW	NC_004557	28211387	1846472	1846930	-
CheY	NC_004557	28211381	1840723	1841082	-
parB	NC_004557	28211565	2058779	2059435	-
parB	NC_004557	28209872	59273	60088	+
parB	NC_004557	28209874	60963	61820	+
slp	NC_004557	28211687	2198993	2199790	-
slp	NC_004557	28209873	60176	60970	+
slp	NC_004557	28211566	2059432	2060226	-
Clostridium thermocellum ATCC 27405
CheA	NC_009012	125973011	603353	605431	+
CheA	NC_009012	125973328	977957	980104	-
CheA	NC_009012	125974769	2718091	2720199	-
CheA	NC_009012	125975300	3328988	3330796	+
CheB	NC_009012	125974766	2711568	2712653	-
CheB	NC_009012	125973010	602289	603353	+
CheB	NC_009012	125975303	3336179	3337273	+
CheB	NC_009012	125973325	975554	976597	-
CheR	NC_009012	125973326	976605	977423	-
CheR	NC_009012	125975302	3335367	3336200	+
CheR	NC_009012	125972810	358784	359893	+
CheR	NC_009012	125973235	872583	873365	+
CheR	NC_009012	125974767	2712653	2713465	-
CheW	NC_009012	125972604	110717	111148	-
CheW	NC_009012	125973012	605448	605912	+
CheW	NC_009012	125974770	2720214	2720639	-
CheW	NC_009012	125973395	1053055	1053633	-
CheW	NC_009012	125975508	3552839	3553330	+
CheW	NC_009012	125972562	47035	47292	+
CheW	NC_009012	125975299	3328547	3328972	+
CheW	NC_009012	125973327	977449	977940	-
CheY	NC_009012	125973329	980146	980499	-
CheY	NC_009012	125973408	1067294	1067737	+
CheY	NC_009012	125973000	593356	593718	+
CheY	NC_009012	125973833	1600878	1601249	-
CheY	NC_009012	125973895	1684529	1684903	-
CheY	NC_009012	125973323	972371	972781	-
parB	NC_009012	125974233	2050674	2051909	-
parB	NC_009012	125974847	2826010	2826846	-
parB	NC_009012	125974863	2842538	2843407	+
slp	NC_009012	125972617	127090	127890	+
slp	NC_009012	125974862	2841765	2842541	+
Colwellia psychrerythraea 34H
CheA	NC_003910	71277814	1564416	1566560	+
CheB	NC_003910	71279726	1566644	1567783	+
CheR	NC_003910	71280037	1516360	1517190	+
CheV	NC_003910	71278949	1515071	1516000	+
CheW	NC_003910	71278201	1571198	1571692	+
CheY	NC_003910	71282029	1563201	1563584	+
CheY	NC_003910	71280813	4134238	4134660	-
CheY	NC_003910	71280820	4525210	4525563	-
CheY6	NC_003910	71278862	3909216	3909611	-
CheZ	NC_003910	71278344	1563671	1564402	+
parB	NC_003910	71280617	5362806	5363708	-
slp	NC_003910	161407973	1569599	1570387	+
slp	NC_003910	71279428	2966481	2967656	-
slp	NC_003910	71279322	2685925	2686734	+
slp	NC_003910	71281148	5363723	5364529	-
Coprothermobacter proteolyticus DSM 5265
CheA	NC_011295	206896252	281215	283269	+
CheB	NC_011295	206895866	318725	319774	+
CheW	NC_011295	206896458	107299	107721	+
CheW	NC_011295	206896192	280802	281209	+
CheY	NC_011295	206895294	311500	311868	+
CheY	NC_011295	206896405	28328	28774	+
parB	NC_011295	206895211	1008535	1009374	+
slp	NC_011295	206895606	317896	318714	+
slp	NC_011295	206896374	1007793	1008557	+
slp	NC_011295	206895762	486755	487558	+
Corynebacterium diphtheriae NCTC 13129
parB	NC_002935	38234909	2482889	2483992	-
slp	NC_002935	38234910	2483999	2485015	-
slp	NC_002935	38233777	1185667	1186536	+
Corynebacterium efficiens YS-314
parB	NC_004369	25029497	3141273	3142445	-
slp	NC_004369	25028110	1628886	1629767	+
slp	NC_004369	25029498	3142500	3143432	-
Corynebacterium glutamicum R
parB	NC_009342	145297088	3308413	3309567	-
slp	NC_009342	145297089	3309612	3310535	-
slp	NC_009342	145295555	1643156	1644028	+
Corynebacterium jeikeium K411
parB	NC_007164	68537193	2456277	2457803	-
slp	NC_007164	68537194	2457815	2458744	-
slp	NC_007164	68535951	1044466	1045359	+
Corynebacterium urealyticum DSM 7109
parB	NC_010545	172041698	2362873	2364309	-
slp	NC_010545	172041699	2364400	2365323	-
slp	NC_010545	172040771	1290645	1291532	-
Coxiella burnetii RSA 493
parB	NC_002971	215919291	1843913	1844785	+
parB	NC_004704	29648146	31549	32418	-
parB	NC_004704	29648148	33995	34999	+
slp	NC_002971	29655211	1843152	1843922	+
slp	NC_004704	29648147	32782	34002	+
Cupriavidus taiwanensis
CheA	NC_010530	188592088	269385	271412	+
CheB	NC_010530	188592092	273727	274809	+
CheB	NC_010530	194292501	1903134	1904171	+
CheR	NC_010530	188592090	272122	273054	+
CheV	NC_010530	194292741	2193014	2193982	-
CheW	NC_010530	194292497	1898315	1898806	+
CheW	NC_010530	188592089	271437	271931	+
CheW	NC_010530	188592080	260952	261428	+
CheY	NC_010528	194288857	741477	741992	+
CheY	NC_010528	194288858	742031	742402	+
CheY	NC_010530	188592221	427391	427729	-
CheY	NC_010530	188592093	274880	275266	+
CheY	NC_010530	188592079	260419	260811	+
CheZ	NC_010530	188592094	275285	275920	+
parB	NC_010528	194291174	3276285	3277187	-
parB	NC_010529	188591568	260387	261358	-
parB	NC_010530	188591851	2536	3552	+
slp	NC_010528	188590839	44539	45354	-
slp	NC_010528	194291175	3277204	3277977	-
slp	NC_010530	188591850	1874	2533	+
Cyanothece sp. ATCC 51142
CheY	NC_010546	172036897	2012349	2012795	-
CheY	NC_010546	172036327	1418954	1419337	-
CheY	NC_010546	172036965	2085167	2085577	+
CheY	NC_010546	172039108	4325518	4325880	-
CheY	NC_010546	172035362	453652	454017	-
CheY	NC_010546	172039572	4821582	4821950	+
CheY	NC_010546	172038627	3846917	3847366	+
CheY	NC_010546	172039456	4685265	4685624	+
CheY	NC_010546	172038470	3680711	3681079	-
CheY	NC_010546	172035205	281433	281801	-
CheY	NC_010546	172035629	722628	722990	+
parB	NC_010547	172054969	121079	122020	+
parB	NC_010547	172055118	269486	270460	+
slp	NC_010539	172034823	5059	5703	+
slp	NC_010546	172036465	1555935	1557281	-
slp	NC_010546	172039033	4249916	4250590	+
slp	NC_010546	172037069	2189440	2190501	+
slp	NC_010546	172037388	2533097	2533894	-
slp	NC_010547	172054968	120448	121086	+
Cytophaga hutchinsonii ATCC 33406
CheY	NC_008255	110639261	3294993	3295469	+
CheY	NC_008255	110637761	1580419	1580829	+
CheY	NC_008255	110639167	3177203	3177577	+
CheY	NC_008255	110637626	1399007	1399408	-
CheY	NC_008255	110638478	2432051	2432500	-
CheY	NC_008255	110639911	4100140	4100586	+
CheY	NC_008255	110639175	3183065	3183529	-
CheY	NC_008255	110636530	126804	127208	+
CheY6	NC_008255	110638299	2219795	2220241	+
CheY6	NC_008255	110638821	2794915	2795313	-
CheY6	NC_008255	110639589	3664635	3665036	-
parB	NC_008255	110638947	2941243	2942163	+
slp	NC_008255	110638946	2940442	2941218	+
Dechloromonas aromatica RCB
CheA	NC_007298	71906365	794033	796387	+
CheA	NC_007298	71906377	808568	810487	+
CheA	NC_007298	71906781	1246451	1248676	+
CheB	NC_007298	71906371	803769	804821	+
CheB	NC_007298	71906787	1252840	1253919	+
CheR	NC_007298	71906369	802200	803102	+
CheR	NC_007298	71906785	1251526	1252338	+
CheV	NC_007298	71906374	806328	807263	+
[truncated: 4,501 more rows]
