# Supplementary material for: Deciphering chemotaxis pathways using cross species comparisons
Source: BMC Syst Biol. 2010 Jan 11;4:3. doi: 10.1186/1752-0509-4-3 (PMC2829493; doi:10.1186/1752-0509-4-3)
Supplement: Additional file 2 — Table S2 Predicted operons for all species studied. Spreadsheet giving the operons predicted for each of the 474 species with a BLAST hit to at least one Che protein. [file 1752-0509-4-3-S2.XLSX]

## Sheet: Sheet1
Species number	species name	operons
1	Acaryochloris_marina_MBIC11017	CheY
1	Acaryochloris_marina_MBIC11017	CheY
1	Acaryochloris_marina_MBIC11017	slp
1	Acaryochloris_marina_MBIC11017	CheY
1	Acaryochloris_marina_MBIC11017	CheY
1	Acaryochloris_marina_MBIC11017	CheY
1	Acaryochloris_marina_MBIC11017	CheY
1	Acaryochloris_marina_MBIC11017	CheY
1	Acaryochloris_marina_MBIC11017	CheY
1	Acaryochloris_marina_MBIC11017	slp
1	Acaryochloris_marina_MBIC11017	CheY	CheW
1	Acaryochloris_marina_MBIC11017	CheY
1	Acaryochloris_marina_MBIC11017	CheY
1	Acaryochloris_marina_MBIC11017	CheY
1	Acaryochloris_marina_MBIC11017	CheY
1	Acaryochloris_marina_MBIC11017	CheY
1	Acaryochloris_marina_MBIC11017	CheY
1	Acaryochloris_marina_MBIC11017	CheY
1	Acaryochloris_marina_MBIC11017	CheY
1	Acaryochloris_marina_MBIC11017	parB
1	Acaryochloris_marina_MBIC11017	parB
1	Acaryochloris_marina_MBIC11017	slp	parB
1	Acaryochloris_marina_MBIC11017	slp	parB
1	Acaryochloris_marina_MBIC11017	CheY
1	Acaryochloris_marina_MBIC11017	slp
1	Acaryochloris_marina_MBIC11017	CheY
1	Acaryochloris_marina_MBIC11017	slp
1	Acaryochloris_marina_MBIC11017	slp	slp
2	Acidiphilium_cryptum_JF_5	slp	parB
2	Acidiphilium_cryptum_JF_5	slp
2	Acidiphilium_cryptum_JF_5	slp
2	Acidiphilium_cryptum_JF_5	slp
2	Acidiphilium_cryptum_JF_5	slp
2	Acidiphilium_cryptum_JF_5	slp	parB
2	Acidiphilium_cryptum_JF_5	CheY	CheA	CheW	CheR	CheB	CheY
3	Acidithiobacillus_ferrooxidans_ATCC_23270	slp
3	Acidithiobacillus_ferrooxidans_ATCC_23270	slp
3	Acidithiobacillus_ferrooxidans_ATCC_23270	slp
3	Acidithiobacillus_ferrooxidans_ATCC_23270	slp	parB
3	Acidithiobacillus_ferrooxidans_ATCC_23270	CheY
3	Acidithiobacillus_ferrooxidans_ATCC_23270	slp	parB
4	Acidobacteria_bacterium_Ellin345	slp	parB
4	Acidobacteria_bacterium_Ellin345	CheY
4	Acidobacteria_bacterium_Ellin345	parB
4	Acidobacteria_bacterium_Ellin345	CheY	CheY
4	Acidobacteria_bacterium_Ellin345	CheY
4	Acidobacteria_bacterium_Ellin345	CheA	CheW	CheY	CheB	CheR
4	Acidobacteria_bacterium_Ellin345	CheY
4	Acidobacteria_bacterium_Ellin345	CheW	CheR	CheA	CheB	CheY
4	Acidobacteria_bacterium_Ellin345	CheY
4	Acidobacteria_bacterium_Ellin345	CheY
4	Acidobacteria_bacterium_Ellin345	CheY
4	Acidobacteria_bacterium_Ellin345	CheY
4	Acidobacteria_bacterium_Ellin345	CheY	parB
4	Acidobacteria_bacterium_Ellin345	CheY
4	Acidobacteria_bacterium_Ellin345	CheY
4	Acidobacteria_bacterium_Ellin345	CheY
4	Acidobacteria_bacterium_Ellin345	CheY
4	Acidobacteria_bacterium_Ellin345	CheY
5	Acidothermus_cellulolyticus_11B	CheY
5	Acidothermus_cellulolyticus_11B	CheB	CheW
5	Acidothermus_cellulolyticus_11B	CheY
5	Acidothermus_cellulolyticus_11B	CheA	CheW	CheB	CheR	CheY	CheY
5	Acidothermus_cellulolyticus_11B	slp
5	Acidothermus_cellulolyticus_11B	slp
5	Acidothermus_cellulolyticus_11B	CheW
5	Acidothermus_cellulolyticus_11B	slp	parB
6	Acidovorax_avenae_subcitrulli_AAC00_1	slp	parB
6	Acidovorax_avenae_subcitrulli_AAC00_1	slp
6	Acidovorax_avenae_subcitrulli_AAC00_1	slp
6	Acidovorax_avenae_subcitrulli_AAC00_1	CheY	CheY
6	Acidovorax_avenae_subcitrulli_AAC00_1	parB
6	Acidovorax_avenae_subcitrulli_AAC00_1	CheY
6	Acidovorax_avenae_subcitrulli_AAC00_1	CheY
6	Acidovorax_avenae_subcitrulli_AAC00_1	slp
6	Acidovorax_avenae_subcitrulli_AAC00_1	CheW
6	Acidovorax_avenae_subcitrulli_AAC00_1	CheR	CheB
6	Acidovorax_avenae_subcitrulli_AAC00_1	CheY	CheA	CheW	CheR	CheB
6	Acidovorax_avenae_subcitrulli_AAC00_1	CheY	CheZ
7	Acinetobacter_baumannii_AB0057	slp
7	Acinetobacter_baumannii_AB0057	slp	parB
7	Acinetobacter_baumannii_AB0057	CheY	CheY	CheW
7	Acinetobacter_baumannii_AB0057	slp
8	Actinobacillus_pleuropneumoniae_L20	slp
9	Aeromonas_hydrophila_subhydrophila_ATCC_7966	CheV
9	Aeromonas_hydrophila_subhydrophila_ATCC_7966	CheY	CheA	CheW	CheR	CheB
9	Aeromonas_hydrophila_subhydrophila_ATCC_7966	CheY	CheZ	CheA	CheB	slp	CheW
9	Aeromonas_hydrophila_subhydrophila_ATCC_7966	slp
9	Aeromonas_hydrophila_subhydrophila_ATCC_7966	slp
9	Aeromonas_hydrophila_subhydrophila_ATCC_7966	CheY	CheA	CheW	CheR	CheB
9	Aeromonas_hydrophila_subhydrophila_ATCC_7966	CheV	CheR
9	Aeromonas_hydrophila_subhydrophila_ATCC_7966	CheV
9	Aeromonas_hydrophila_subhydrophila_ATCC_7966	CheV
9	Aeromonas_hydrophila_subhydrophila_ATCC_7966	slp	parB
10	Aeromonas_salmonicida_subsalmonicida_A449	CheV
10	Aeromonas_salmonicida_subsalmonicida_A449	CheV
10	Aeromonas_salmonicida_subsalmonicida_A449	CheY	CheZ	CheA	CheB	slp	CheW
10	Aeromonas_salmonicida_subsalmonicida_A449	CheV	CheR
10	Aeromonas_salmonicida_subsalmonicida_A449	slp
10	Aeromonas_salmonicida_subsalmonicida_A449	slp
10	Aeromonas_salmonicida_subsalmonicida_A449	CheY	CheA	CheW	CheR	CheB
10	Aeromonas_salmonicida_subsalmonicida_A449	CheV
10	Aeromonas_salmonicida_subsalmonicida_A449	slp	parB
10	Aeromonas_salmonicida_subsalmonicida_A449	slp	parB
10	Aeromonas_salmonicida_subsalmonicida_A449	slp	slp
11	Agrobacterium_radiobacter_K84	parB
11	Agrobacterium_radiobacter_K84	CheY	CheW
11	Agrobacterium_radiobacter_K84	CheY
11	Agrobacterium_radiobacter_K84	slp
11	Agrobacterium_radiobacter_K84	CheY
11	Agrobacterium_radiobacter_K84	CheW
11	Agrobacterium_radiobacter_K84	CheY	CheA	CheW	CheR	CheB	CheY
11	Agrobacterium_radiobacter_K84	CheY
11	Agrobacterium_radiobacter_K84	CheY	CheY
11	Agrobacterium_radiobacter_K84	CheY
11	Agrobacterium_radiobacter_K84	CheY
11	Agrobacterium_radiobacter_K84	CheW
11	Agrobacterium_radiobacter_K84	slp	parB
11	Agrobacterium_radiobacter_K84	slp	parB
11	Agrobacterium_radiobacter_K84	slp
11	Agrobacterium_radiobacter_K84	parB
11	Agrobacterium_radiobacter_K84	slp	parB
11	Agrobacterium_radiobacter_K84	parB
12	Agrobacterium_tumefaciens_str._C58	CheY	CheA	CheR	CheB	CheY
12	Agrobacterium_tumefaciens_str._C58	CheY
12	Agrobacterium_tumefaciens_str._C58	CheY
12	Agrobacterium_tumefaciens_str._C58	CheW
12	Agrobacterium_tumefaciens_str._C58	CheW
12	Agrobacterium_tumefaciens_str._C58	slp	parB
12	Agrobacterium_tumefaciens_str._C58	slp
12	Agrobacterium_tumefaciens_str._C58	CheY
12	Agrobacterium_tumefaciens_str._C58	CheY
12	Agrobacterium_tumefaciens_str._C58	slp	parB
12	Agrobacterium_tumefaciens_str._C58	CheY
12	Agrobacterium_tumefaciens_str._C58	CheY
12	Agrobacterium_tumefaciens_str._C58	slp	parB
12	Agrobacterium_tumefaciens_str._C58	slp	parB
12	Agrobacterium_tumefaciens_str._C58	parB
12	Agrobacterium_tumefaciens_str._C58	slp
13	Agrobacterium_vitis_S4	slp	parB
13	Agrobacterium_vitis_S4	parB
13	Agrobacterium_vitis_S4	slp	parB
13	Agrobacterium_vitis_S4	slp	parB
13	Agrobacterium_vitis_S4	slp	parB
13	Agrobacterium_vitis_S4	parB
13	Agrobacterium_vitis_S4	slp	parB
13	Agrobacterium_vitis_S4	parB
13	Agrobacterium_vitis_S4	slp	parB
13	Agrobacterium_vitis_S4	CheW
13	Agrobacterium_vitis_S4	CheY
13	Agrobacterium_vitis_S4	CheY
13	Agrobacterium_vitis_S4	CheY
13	Agrobacterium_vitis_S4	slp
13	Agrobacterium_vitis_S4	CheW
13	Agrobacterium_vitis_S4	CheW
13	Agrobacterium_vitis_S4	parB
13	Agrobacterium_vitis_S4	CheY	slp
13	Agrobacterium_vitis_S4	CheY
13	Agrobacterium_vitis_S4	CheY	CheA	CheW	CheR	CheB	CheY
13	Agrobacterium_vitis_S4	CheW
13	Agrobacterium_vitis_S4	slp	parB
13	Agrobacterium_vitis_S4	CheW	CheR	CheB	slp
13	Agrobacterium_vitis_S4	CheY	CheA	CheW
13	Agrobacterium_vitis_S4	slp	parB
13	Agrobacterium_vitis_S4	parB
14	Akkermansia_muciniphila_ATCC_BAA_835	slp	parB
14	Akkermansia_muciniphila_ATCC_BAA_835	CheY
15	Alcanivorax_borkumensis_SK2	slp
15	Alcanivorax_borkumensis_SK2	CheY	CheY	CheW	CheR	CheB
15	Alcanivorax_borkumensis_SK2	CheY
15	Alcanivorax_borkumensis_SK2	CheR	CheY
15	Alcanivorax_borkumensis_SK2	slp
15	Alcanivorax_borkumensis_SK2	CheY
15	Alcanivorax_borkumensis_SK2	slp
15	Alcanivorax_borkumensis_SK2	slp	parB
15	Alcanivorax_borkumensis_SK2	slp	parB
16	Aliivibrio_salmonicida_LFI1238	slp	parB
16	Aliivibrio_salmonicida_LFI1238	slp	parB
16	Aliivibrio_salmonicida_LFI1238	CheY	CheZ	CheA	CheB	slp	CheW
16	Aliivibrio_salmonicida_LFI1238	CheV	CheR
16	Aliivibrio_salmonicida_LFI1238	CheV
16	Aliivibrio_salmonicida_LFI1238	CheV
17	Alkalilimnicola_ehrlichei_MLHE_1	CheY	CheY	CheW
17	Alkalilimnicola_ehrlichei_MLHE_1	CheY
17	Alkalilimnicola_ehrlichei_MLHE_1	slp
17	Alkalilimnicola_ehrlichei_MLHE_1	CheY
17	Alkalilimnicola_ehrlichei_MLHE_1	CheV	CheR
17	Alkalilimnicola_ehrlichei_MLHE_1	slp	CheY	CheZ	CheA	CheB	slp	CheW
17	Alkalilimnicola_ehrlichei_MLHE_1	CheY
17	Alkalilimnicola_ehrlichei_MLHE_1	CheY
17	Alkalilimnicola_ehrlichei_MLHE_1	slp
17	Alkalilimnicola_ehrlichei_MLHE_1	slp	parB
18	Alkaliphilus_metalliredigens_QYMF	CheY
18	Alkaliphilus_metalliredigens_QYMF	slp
18	Alkaliphilus_metalliredigens_QYMF	CheW
18	Alkaliphilus_metalliredigens_QYMF	CheR
18	Alkaliphilus_metalliredigens_QYMF	CheV	CheY	CheB	CheA	CheW
18	Alkaliphilus_metalliredigens_QYMF	CheW
18	Alkaliphilus_metalliredigens_QYMF	slp	parB
18	Alkaliphilus_metalliredigens_QYMF	parB	slp	parB
19	Alkaliphilus_oremlandii_OhILAs	CheW
19	Alkaliphilus_oremlandii_OhILAs	CheY
19	Alkaliphilus_oremlandii_OhILAs	slp	CheB	CheA	CheW
19	Alkaliphilus_oremlandii_OhILAs	parB	slp	parB
19	Alkaliphilus_oremlandii_OhILAs	CheR
19	Alkaliphilus_oremlandii_OhILAs	slp
19	Alkaliphilus_oremlandii_OhILAs	slp	parB
19	Alkaliphilus_oremlandii_OhILAs	CheV
20	Alteromonas_macleodii_'Deep_ecotype'	CheY	CheA	CheW	CheB
20	Alteromonas_macleodii_'Deep_ecotype'	CheY
20	Alteromonas_macleodii_'Deep_ecotype'	CheV
20	Alteromonas_macleodii_'Deep_ecotype'	CheY
20	Alteromonas_macleodii_'Deep_ecotype'	slp
20	Alteromonas_macleodii_'Deep_ecotype'	slp	parB
20	Alteromonas_macleodii_'Deep_ecotype'	CheB	CheR	CheY	CheA	slp	CheY
20	Alteromonas_macleodii_'Deep_ecotype'	CheY
20	Alteromonas_macleodii_'Deep_ecotype'	CheY	CheZ	CheA	CheB	slp	CheW
20	Alteromonas_macleodii_'Deep_ecotype'	CheR
21	Anabaena_variabilis_ATCC_29413	parB
21	Anabaena_variabilis_ATCC_29413	parB
21	Anabaena_variabilis_ATCC_29413	parB
21	Anabaena_variabilis_ATCC_29413	CheY
21	Anabaena_variabilis_ATCC_29413	CheY	CheW
21	Anabaena_variabilis_ATCC_29413	CheY
21	Anabaena_variabilis_ATCC_29413	CheY
21	Anabaena_variabilis_ATCC_29413	slp	CheY
21	Anabaena_variabilis_ATCC_29413	CheY
21	Anabaena_variabilis_ATCC_29413	CheY
21	Anabaena_variabilis_ATCC_29413	CheY	CheY
21	Anabaena_variabilis_ATCC_29413	CheY
21	Anabaena_variabilis_ATCC_29413	CheY	slp
21	Anabaena_variabilis_ATCC_29413	CheY
21	Anabaena_variabilis_ATCC_29413	CheY
21	Anabaena_variabilis_ATCC_29413	slp	CheY	CheY
21	Anabaena_variabilis_ATCC_29413	slp
21	Anabaena_variabilis_ATCC_29413	parB
21	Anabaena_variabilis_ATCC_29413	CheY
21	Anabaena_variabilis_ATCC_29413	CheY
21	Anabaena_variabilis_ATCC_29413	CheY
21	Anabaena_variabilis_ATCC_29413	CheY
21	Anabaena_variabilis_ATCC_29413	slp
21	Anabaena_variabilis_ATCC_29413	CheY
22	Anaeromyxobacter_dehalogenans_2CP_1	CheY	CheY
22	Anaeromyxobacter_dehalogenans_2CP_1	CheY
22	Anaeromyxobacter_dehalogenans_2CP_1	CheY	CheA	CheW	CheR	CheB
22	Anaeromyxobacter_dehalogenans_2CP_1	CheW	CheB	CheY
22	Anaeromyxobacter_dehalogenans_2CP_1	CheY
22	Anaeromyxobacter_dehalogenans_2CP_1	slp
22	Anaeromyxobacter_dehalogenans_2CP_1	parB
22	Anaeromyxobacter_dehalogenans_2CP_1	parB
22	Anaeromyxobacter_dehalogenans_2CP_1	CheY
22	Anaeromyxobacter_dehalogenans_2CP_1	CheY
22	Anaeromyxobacter_dehalogenans_2CP_1	CheY
22	Anaeromyxobacter_dehalogenans_2CP_1	CheY
22	Anaeromyxobacter_dehalogenans_2CP_1	CheY
22	Anaeromyxobacter_dehalogenans_2CP_1	CheW
22	Anaeromyxobacter_dehalogenans_2CP_1	CheY	CheA	CheW	CheR	CheB
22	Anaeromyxobacter_dehalogenans_2CP_1	CheW	CheB
22	Anaeromyxobacter_dehalogenans_2CP_1	CheA	CheR
22	Anaeromyxobacter_dehalogenans_2CP_1	CheW	CheB
22	Anaeromyxobacter_dehalogenans_2CP_1	CheY
22	Anaeromyxobacter_dehalogenans_2CP_1	CheA	CheW	CheR	CheB	CheY
22	Anaeromyxobacter_dehalogenans_2CP_1	CheY
22	Anaeromyxobacter_dehalogenans_2CP_1	CheR
22	Anaeromyxobacter_dehalogenans_2CP_1	CheY
22	Anaeromyxobacter_dehalogenans_2CP_1	CheY	slp
22	Anaeromyxobacter_dehalogenans_2CP_1	CheY
22	Anaeromyxobacter_dehalogenans_2CP_1	CheY
22	Anaeromyxobacter_dehalogenans_2CP_1	CheW	CheY	CheA
22	Anaeromyxobacter_dehalogenans_2CP_1	slp	parB
23	Anaplasma_marginale_str._St._Maries	slp	parB
24	Anoxybacillus_flavithermus_WK1	slp
24	Anoxybacillus_flavithermus_WK1	CheW
24	Anoxybacillus_flavithermus_WK1	CheR
24	Anoxybacillus_flavithermus_WK1	CheY
24	Anoxybacillus_flavithermus_WK1	CheY	CheB	CheA	CheW
24	Anoxybacillus_flavithermus_WK1	CheV	CheY
24	Anoxybacillus_flavithermus_WK1	CheY
24	Anoxybacillus_flavithermus_WK1	parB	slp	parB
25	Aquifex_aeolicus_VF5	parB
25	Aquifex_aeolicus_VF5	slp
25	Aquifex_aeolicus_VF5	slp
26	Archaeoglobus_fulgidus_DSM_4304	CheY
26	Archaeoglobus_fulgidus_DSM_4304	CheY
26	Archaeoglobus_fulgidus_DSM_4304	CheW	CheY	CheB	CheA	CheR
26	Archaeoglobus_fulgidus_DSM_4304	CheY
26	Archaeoglobus_fulgidus_DSM_4304	CheY
26	Archaeoglobus_fulgidus_DSM_4304	CheY
26	Archaeoglobus_fulgidus_DSM_4304	CheY
26	Archaeoglobus_fulgidus_DSM_4304	CheY
26	Archaeoglobus_fulgidus_DSM_4304	CheY
27	Arcobacter_butzleri_RM4018	CheY	CheW
27	Arcobacter_butzleri_RM4018	CheY
27	Arcobacter_butzleri_RM4018	CheV
27	Arcobacter_butzleri_RM4018	CheY	CheA	CheR	CheB
27	Arcobacter_butzleri_RM4018	CheY
27	Arcobacter_butzleri_RM4018	slp	parB
27	Arcobacter_butzleri_RM4018	CheY
28	Aromatoleum_aromaticum_EbN1	CheY
28	Aromatoleum_aromaticum_EbN1	CheR
28	Aromatoleum_aromaticum_EbN1	CheY	CheY
28	Aromatoleum_aromaticum_EbN1	slp
28	Aromatoleum_aromaticum_EbN1	slp
28	Aromatoleum_aromaticum_EbN1	slp	parB
28	Aromatoleum_aromaticum_EbN1	slp
28	Aromatoleum_aromaticum_EbN1	CheY
28	Aromatoleum_aromaticum_EbN1	CheY
29	Arthrobacter_aurescens_TC1	slp
29	Arthrobacter_aurescens_TC1	slp
29	Arthrobacter_aurescens_TC1	slp
29	Arthrobacter_aurescens_TC1	slp	parB
29	Arthrobacter_aurescens_TC1	slp
29	Arthrobacter_aurescens_TC1	slp
29	Arthrobacter_aurescens_TC1	parB
29	Arthrobacter_aurescens_TC1	slp	parB
30	Arthrobacter_chlorophenolicus_A6	slp
30	Arthrobacter_chlorophenolicus_A6	parB
30	Arthrobacter_chlorophenolicus_A6	slp
30	Arthrobacter_chlorophenolicus_A6	slp
30	Arthrobacter_chlorophenolicus_A6	slp	slp
30	Arthrobacter_chlorophenolicus_A6	slp	parB
31	Azoarcus_BH72	slp	parB
31	Azoarcus_BH72	CheW	CheR	CheB
31	Azoarcus_BH72	CheY	CheA
31	Azoarcus_BH72	CheY	CheA	CheW
31	Azoarcus_BH72	CheR	CheB	CheV	CheV	CheY	CheZ	CheA
31	Azoarcus_BH72	CheY
31	Azoarcus_BH72	CheY
31	Azoarcus_BH72	CheY	CheY
31	Azoarcus_BH72	CheY
31	Azoarcus_BH72	slp
31	Azoarcus_BH72	CheY	CheY
32	Azorhizobium_caulinodans_ORS_571	CheY
32	Azorhizobium_caulinodans_ORS_571	CheY
32	Azorhizobium_caulinodans_ORS_571	CheY
32	Azorhizobium_caulinodans_ORS_571	CheY
32	Azorhizobium_caulinodans_ORS_571	CheY
32	Azorhizobium_caulinodans_ORS_571	CheY
32	Azorhizobium_caulinodans_ORS_571	CheY
32	Azorhizobium_caulinodans_ORS_571	CheZ
32	Azorhizobium_caulinodans_ORS_571	CheW	CheY	CheB	CheR
32	Azorhizobium_caulinodans_ORS_571	parB	slp
32	Azorhizobium_caulinodans_ORS_571	CheY
32	Azorhizobium_caulinodans_ORS_571	slp	parB
33	Bacillus_amyloliquefaciens_FZB42	CheV
33	Bacillus_amyloliquefaciens_FZB42	CheY	CheB	CheA	CheW
33	Bacillus_amyloliquefaciens_FZB42	CheY
33	Bacillus_amyloliquefaciens_FZB42	CheR
33	Bacillus_amyloliquefaciens_FZB42	slp
33	Bacillus_amyloliquefaciens_FZB42	CheY
33	Bacillus_amyloliquefaciens_FZB42	parB	slp	parB
34	Bacillus_anthracis_str._Ames	CheR
34	Bacillus_anthracis_str._Ames	CheY
34	Bacillus_anthracis_str._Ames	CheR
34	Bacillus_anthracis_str._Ames	slp
34	Bacillus_anthracis_str._Ames	CheY
34	Bacillus_anthracis_str._Ames	parB	slp	parB
35	Bacillus_cereus_ATCC_10987	CheR
35	Bacillus_cereus_ATCC_10987	CheY	CheA
35	Bacillus_cereus_ATCC_10987	CheR
35	Bacillus_cereus_ATCC_10987	CheV
35	Bacillus_cereus_ATCC_10987	slp
35	Bacillus_cereus_ATCC_10987	CheY
35	Bacillus_cereus_ATCC_10987	parB	slp	parB
36	Bacillus_clausii_KSM_K16	CheR
36	Bacillus_clausii_KSM_K16	CheY
36	Bacillus_clausii_KSM_K16	parB	slp	parB
36	Bacillus_clausii_KSM_K16	CheV
36	Bacillus_clausii_KSM_K16	CheY
36	Bacillus_clausii_KSM_K16	CheA	CheW
36	Bacillus_clausii_KSM_K16	slp
37	Bacillus_halodurans_C_125	CheR	CheV
37	Bacillus_halodurans_C_125	CheY
37	Bacillus_halodurans_C_125	parB	slp	parB
37	Bacillus_halodurans_C_125	CheV
37	Bacillus_halodurans_C_125	CheY	CheB
37	Bacillus_halodurans_C_125	CheA	CheW	CheY
37	Bacillus_halodurans_C_125	slp
38	Bacillus_licheniformis_ATCC_14580	CheV
38	Bacillus_licheniformis_ATCC_14580	CheY	CheB	CheW
38	Bacillus_licheniformis_ATCC_14580	CheY
38	Bacillus_licheniformis_ATCC_14580	CheR
38	Bacillus_licheniformis_ATCC_14580	slp
38	Bacillus_licheniformis_ATCC_14580	CheY
38	Bacillus_licheniformis_ATCC_14580	parB	slp	parB
39	Bacillus_pumilus_SAFR_032	CheV
39	Bacillus_pumilus_SAFR_032	CheY
39	Bacillus_pumilus_SAFR_032	CheB	CheA	CheW
39	Bacillus_pumilus_SAFR_032	CheY
39	Bacillus_pumilus_SAFR_032	parB	slp	parB
39	Bacillus_pumilus_SAFR_032	CheW
39	Bacillus_pumilus_SAFR_032	slp
40	Bacillus_subtilis_subsubtilis_str._168	CheV
40	Bacillus_subtilis_subsubtilis_str._168	CheY	CheB	CheA	CheW
40	Bacillus_subtilis_subsubtilis_str._168	CheY
40	Bacillus_subtilis_subsubtilis_str._168	CheR
40	Bacillus_subtilis_subsubtilis_str._168	slp
40	Bacillus_subtilis_subsubtilis_str._168	CheY
40	Bacillus_subtilis_subsubtilis_str._168	parB	slp	parB
41	Bacillus_thuringiensis_str._Al_Hakam	slp
41	Bacillus_thuringiensis_str._Al_Hakam	CheR
41	Bacillus_thuringiensis_str._Al_Hakam	CheY	CheA
41	Bacillus_thuringiensis_str._Al_Hakam	CheR
41	Bacillus_thuringiensis_str._Al_Hakam	CheV
41	Bacillus_thuringiensis_str._Al_Hakam	slp
41	Bacillus_thuringiensis_str._Al_Hakam	CheY
41	Bacillus_thuringiensis_str._Al_Hakam	parB	slp	parB
42	Bacillus_weihenstephanensis_KBAB4	slp
42	Bacillus_weihenstephanensis_KBAB4	CheR
42	Bacillus_weihenstephanensis_KBAB4	CheY	CheA
42	Bacillus_weihenstephanensis_KBAB4	CheR
42	Bacillus_weihenstephanensis_KBAB4	CheV
42	Bacillus_weihenstephanensis_KBAB4	slp
42	Bacillus_weihenstephanensis_KBAB4	CheY
42	Bacillus_weihenstephanensis_KBAB4	parB	slp	parB
43	Bacteroides_fragilis_NCTC_9343	slp	parB
43	Bacteroides_fragilis_NCTC_9343	parB
43	Bacteroides_fragilis_NCTC_9343	slp
43	Bacteroides_fragilis_NCTC_9343	slp
43	Bacteroides_fragilis_NCTC_9343	CheY
43	Bacteroides_fragilis_NCTC_9343	slp
43	Bacteroides_fragilis_NCTC_9343	parB
44	Bacteroides_thetaiotaomicron_VPI_5482	slp
44	Bacteroides_thetaiotaomicron_VPI_5482	slp
44	Bacteroides_thetaiotaomicron_VPI_5482	slp
44	Bacteroides_thetaiotaomicron_VPI_5482	CheY
44	Bacteroides_thetaiotaomicron_VPI_5482	slp
44	Bacteroides_thetaiotaomicron_VPI_5482	slp	parB
44	Bacteroides_thetaiotaomicron_VPI_5482	slp
45	Bacteroides_vulgatus_ATCC_8482	slp
45	Bacteroides_vulgatus_ATCC_8482	slp
45	Bacteroides_vulgatus_ATCC_8482	slp	parB
45	Bacteroides_vulgatus_ATCC_8482	parB
45	Bacteroides_vulgatus_ATCC_8482	slp	slp
45	Bacteroides_vulgatus_ATCC_8482	CheY
46	Bartonella_bacilliformis_KC583	slp	parB
46	Bartonella_bacilliformis_KC583	CheY
47	Bartonella_henselae_str._Houston_1	CheY
47	Bartonella_henselae_str._Houston_1	CheY
47	Bartonella_henselae_str._Houston_1	slp
47	Bartonella_henselae_str._Houston_1	slp	parB
48	Bartonella_quintana_str._Toulouse	slp	parB
48	Bartonella_quintana_str._Toulouse	CheY
48	Bartonella_quintana_str._Toulouse	CheY
49	Bartonella_tribocorum_CIP_105476	slp
49	Bartonella_tribocorum_CIP_105476	parB
49	Bartonella_tribocorum_CIP_105476	CheY
49	Bartonella_tribocorum_CIP_105476	slp	parB	parB
49	Bartonella_tribocorum_CIP_105476	CheY	parB
49	Bartonella_tribocorum_CIP_105476	slp
49	Bartonella_tribocorum_CIP_105476	parB
50	Bdellovibrio_bacteriovorus_HD100	CheY
50	Bdellovibrio_bacteriovorus_HD100	CheY
50	Bdellovibrio_bacteriovorus_HD100	CheY
50	Bdellovibrio_bacteriovorus_HD100	CheA	CheY
50	Bdellovibrio_bacteriovorus_HD100	CheY
50	Bdellovibrio_bacteriovorus_HD100	CheY
50	Bdellovibrio_bacteriovorus_HD100	CheY
50	Bdellovibrio_bacteriovorus_HD100	CheY	slp
50	Bdellovibrio_bacteriovorus_HD100	CheY	slp
50	Bdellovibrio_bacteriovorus_HD100	CheY
50	Bdellovibrio_bacteriovorus_HD100	CheR
50	Bdellovibrio_bacteriovorus_HD100	CheY
50	Bdellovibrio_bacteriovorus_HD100	CheA	CheR	CheB
50	Bdellovibrio_bacteriovorus_HD100	CheW
50	Bdellovibrio_bacteriovorus_HD100	CheY	CheY
50	Bdellovibrio_bacteriovorus_HD100	slp	parB
51	Beijerinckia_indica_subindica_ATCC_9039	parB
51	Beijerinckia_indica_subindica_ATCC_9039	parB
51	Beijerinckia_indica_subindica_ATCC_9039	CheY
51	Beijerinckia_indica_subindica_ATCC_9039	slp
51	Beijerinckia_indica_subindica_ATCC_9039	CheY	CheA	CheW	CheR	CheB	CheY
52	Bifidobacterium_adolescentis_ATCC_15703	slp
52	Bifidobacterium_adolescentis_ATCC_15703	slp	parB
53	Bifidobacterium_animalis_sublactis_AD011	slp
53	Bifidobacterium_animalis_sublactis_AD011	slp	parB
54	Bifidobacterium_longum_NCC2705	slp
54	Bifidobacterium_longum_NCC2705	slp
54	Bifidobacterium_longum_NCC2705	slp	parB
55	Bordetella_avium_197N	slp	parB
55	Bordetella_avium_197N	CheW	CheR	CheW	CheB
55	Bordetella_avium_197N	CheY	CheA	CheW	CheR	CheB	CheY	CheZ
55	Bordetella_avium_197N	slp
55	Bordetella_avium_197N	slp
56	Bordetella_bronchiseptica_RB50	slp	parB
56	Bordetella_bronchiseptica_RB50	slp
56	Bordetella_bronchiseptica_RB50	parB
56	Bordetella_bronchiseptica_RB50	slp
56	Bordetella_bronchiseptica_RB50	slp
56	Bordetella_bronchiseptica_RB50	CheY	CheA	CheW	CheR	CheB	CheY	CheZ
57	Bordetella_parapertussis_12822	slp
57	Bordetella_parapertussis_12822	slp	parB
57	Bordetella_parapertussis_12822	slp
57	Bordetella_parapertussis_12822	CheY	CheA	CheW	CheR	CheB	CheY	CheZ
57	Bordetella_parapertussis_12822	slp
58	Bordetella_pertussis_Tohama_I	slp
58	Bordetella_pertussis_Tohama_I	slp	parB
58	Bordetella_pertussis_Tohama_I	CheA	CheW	CheB	CheY	CheZ
58	Bordetella_pertussis_Tohama_I	slp
59	Bordetella_petrii_DSM_12804	slp
59	Bordetella_petrii_DSM_12804	slp
59	Bordetella_petrii_DSM_12804	CheY	CheA	CheW	CheR	CheB	CheY	CheZ
59	Bordetella_petrii_DSM_12804	slp
59	Bordetella_petrii_DSM_12804	CheY
59	Bordetella_petrii_DSM_12804	slp
59	Bordetella_petrii_DSM_12804	slp
59	Bordetella_petrii_DSM_12804	parB	slp
59	Bordetella_petrii_DSM_12804	slp
59	Bordetella_petrii_DSM_12804	slp	parB
60	Borrelia_afzelii_PKo	slp
60	Borrelia_afzelii_PKo	CheR
60	Borrelia_afzelii_PKo	CheW
60	Borrelia_afzelii_PKo	CheR	CheB
60	Borrelia_afzelii_PKo	slp
60	Borrelia_afzelii_PKo	parB
60	Borrelia_afzelii_PKo	CheY
60	Borrelia_afzelii_PKo	CheW	CheA	CheB	CheY
60	Borrelia_afzelii_PKo	CheA	CheY
60	Borrelia_afzelii_PKo	parB
60	Borrelia_afzelii_PKo	slp
60	Borrelia_afzelii_PKo	slp
60	Borrelia_afzelii_PKo	slp
60	Borrelia_afzelii_PKo	slp
60	Borrelia_afzelii_PKo	slp
60	Borrelia_afzelii_PKo	slp
61	Borrelia_burgdorferi_B31	slp
61	Borrelia_burgdorferi_B31	slp
61	Borrelia_burgdorferi_B31	slp
61	Borrelia_burgdorferi_B31	slp
61	Borrelia_burgdorferi_B31	CheR
61	Borrelia_burgdorferi_B31	CheW
61	Borrelia_burgdorferi_B31	CheR	CheB
61	Borrelia_burgdorferi_B31	slp
61	Borrelia_burgdorferi_B31	parB
61	Borrelia_burgdorferi_B31	CheY
61	Borrelia_burgdorferi_B31	CheW	CheA	CheB	CheY
61	Borrelia_burgdorferi_B31	CheA	CheY
61	Borrelia_burgdorferi_B31	parB
61	Borrelia_burgdorferi_B31	slp
61	Borrelia_burgdorferi_B31	slp
61	Borrelia_burgdorferi_B31	slp
61	Borrelia_burgdorferi_B31	slp
61	Borrelia_burgdorferi_B31	slp
62	Borrelia_duttonii_Ly	slp
62	Borrelia_duttonii_Ly	CheR
62	Borrelia_duttonii_Ly	CheW
62	Borrelia_duttonii_Ly	CheR	CheB
62	Borrelia_duttonii_Ly	slp
62	Borrelia_duttonii_Ly	parB
62	Borrelia_duttonii_Ly	CheY
62	Borrelia_duttonii_Ly	CheW	CheA	CheY
62	Borrelia_duttonii_Ly	CheA	CheY
62	Borrelia_duttonii_Ly	parB
62	Borrelia_duttonii_Ly	slp
62	Borrelia_duttonii_Ly	slp
62	Borrelia_duttonii_Ly	slp
62	Borrelia_duttonii_Ly	slp
63	Borrelia_garinii_PBi	slp
63	Borrelia_garinii_PBi	CheR
63	Borrelia_garinii_PBi	CheW
63	Borrelia_garinii_PBi	CheR	CheB
63	Borrelia_garinii_PBi	slp
63	Borrelia_garinii_PBi	parB
63	Borrelia_garinii_PBi	CheY
63	Borrelia_garinii_PBi	CheW	CheA	CheB	CheY
63	Borrelia_garinii_PBi	CheA	CheY
63	Borrelia_garinii_PBi	parB
63	Borrelia_garinii_PBi	slp
63	Borrelia_garinii_PBi	slp
64	Borrelia_hermsii_DAH	CheR
64	Borrelia_hermsii_DAH	CheW
64	Borrelia_hermsii_DAH	CheR	CheB
64	Borrelia_hermsii_DAH	slp
64	Borrelia_hermsii_DAH	parB
64	Borrelia_hermsii_DAH	CheY
64	Borrelia_hermsii_DAH	CheW	CheA	CheY
64	Borrelia_hermsii_DAH	CheA	CheY
64	Borrelia_hermsii_DAH	parB
65	Borrelia_recurrentis_A1	CheR
65	Borrelia_recurrentis_A1	CheW
65	Borrelia_recurrentis_A1	CheR	CheB
65	Borrelia_recurrentis_A1	parB
65	Borrelia_recurrentis_A1	CheY
65	Borrelia_recurrentis_A1	CheW	CheA	CheY
65	Borrelia_recurrentis_A1	CheA	CheY
65	Borrelia_recurrentis_A1	parB
65	Borrelia_recurrentis_A1	slp
65	Borrelia_recurrentis_A1	slp
65	Borrelia_recurrentis_A1	slp
65	Borrelia_recurrentis_A1	slp
66	Borrelia_turicatae_91E135	CheR
66	Borrelia_turicatae_91E135	CheW
66	Borrelia_turicatae_91E135	CheR	CheB
66	Borrelia_turicatae_91E135	slp
66	Borrelia_turicatae_91E135	parB
66	Borrelia_turicatae_91E135	CheY
66	Borrelia_turicatae_91E135	CheW	CheA	CheY
66	Borrelia_turicatae_91E135	CheA	CheY
66	Borrelia_turicatae_91E135	parB
67	Bradyrhizobium_japonicum_USDA_110	parB	slp
67	Bradyrhizobium_japonicum_USDA_110	CheY
67	Bradyrhizobium_japonicum_USDA_110	CheY
67	Bradyrhizobium_japonicum_USDA_110	CheY
67	Bradyrhizobium_japonicum_USDA_110	CheY
67	Bradyrhizobium_japonicum_USDA_110	CheY	CheW	CheY	CheR
67	Bradyrhizobium_japonicum_USDA_110	slp	parB
67	Bradyrhizobium_japonicum_USDA_110	slp
67	Bradyrhizobium_japonicum_USDA_110	parB
67	Bradyrhizobium_japonicum_USDA_110	parB
67	Bradyrhizobium_japonicum_USDA_110	CheW	CheY	CheB	CheR
67	Bradyrhizobium_japonicum_USDA_110	CheY
67	Bradyrhizobium_japonicum_USDA_110	CheY	CheA	CheW	CheW	CheR	CheB
67	Bradyrhizobium_japonicum_USDA_110	CheY
67	Bradyrhizobium_japonicum_USDA_110	CheY
67	Bradyrhizobium_japonicum_USDA_110	CheY
67	Bradyrhizobium_japonicum_USDA_110	CheY
67	Bradyrhizobium_japonicum_USDA_110	CheY	CheY
67	Bradyrhizobium_japonicum_USDA_110	CheY
67	Bradyrhizobium_japonicum_USDA_110	CheY	slp
67	Bradyrhizobium_japonicum_USDA_110	CheY	slp	CheY
67	Bradyrhizobium_japonicum_USDA_110	CheY
68	Brucella_abortus_bv._1_str._9_941	slp	parB
68	Brucella_abortus_bv._1_str._9_941	CheY
68	Brucella_abortus_bv._1_str._9_941	slp
68	Brucella_abortus_bv._1_str._9_941	slp	parB
69	Brucella_canis_ATCC_23365	slp	parB
69	Brucella_canis_ATCC_23365	slp
69	Brucella_canis_ATCC_23365	CheY
69	Brucella_canis_ATCC_23365	slp	parB
70	Brucella_melitensis_16M	slp	parB
70	Brucella_melitensis_16M	slp	parB
70	Brucella_melitensis_16M	CheY
71	Brucella_ovis_ATCC_25840	slp
71	Brucella_ovis_ATCC_25840	CheY
71	Brucella_ovis_ATCC_25840	slp	parB
71	Brucella_ovis_ATCC_25840	slp	parB
72	Brucella_suis_1330	slp	parB
72	Brucella_suis_1330	slp
72	Brucella_suis_1330	CheY
72	Brucella_suis_1330	slp	parB
73	Burkholderia_ambifaria_MC40_6	slp	parB
73	Burkholderia_ambifaria_MC40_6	CheY	CheA	CheW	CheR	CheB	CheY	CheZ
73	Burkholderia_ambifaria_MC40_6	slp
73	Burkholderia_ambifaria_MC40_6	slp
73	Burkholderia_ambifaria_MC40_6	slp	parB
73	Burkholderia_ambifaria_MC40_6	CheB
73	Burkholderia_ambifaria_MC40_6	CheB
73	Burkholderia_ambifaria_MC40_6	CheY
73	Burkholderia_ambifaria_MC40_6	CheY
73	Burkholderia_ambifaria_MC40_6	CheY
73	Burkholderia_ambifaria_MC40_6	parB
73	Burkholderia_ambifaria_MC40_6	parB
73	Burkholderia_ambifaria_MC40_6	slp	parB
73	Burkholderia_ambifaria_MC40_6	CheY
73	Burkholderia_ambifaria_MC40_6	CheY
74	Burkholderia_cenocepacia_AU_1054	CheY
74	Burkholderia_cenocepacia_AU_1054	slp
74	Burkholderia_cenocepacia_AU_1054	slp
74	Burkholderia_cenocepacia_AU_1054	CheY	CheA	CheW	CheR	CheB	CheY	CheZ
74	Burkholderia_cenocepacia_AU_1054	slp	parB
74	Burkholderia_cenocepacia_AU_1054	CheY
74	Burkholderia_cenocepacia_AU_1054	CheY
74	Burkholderia_cenocepacia_AU_1054	CheB
74	Burkholderia_cenocepacia_AU_1054	slp	parB
74	Burkholderia_cenocepacia_AU_1054	CheB
74	Burkholderia_cenocepacia_AU_1054	CheW
74	Burkholderia_cenocepacia_AU_1054	CheY
74	Burkholderia_cenocepacia_AU_1054	slp	parB
75	Burkholderia_mallei_ATCC_23344	slp	slp
75	Burkholderia_mallei_ATCC_23344	CheW
75	Burkholderia_mallei_ATCC_23344	CheY	CheA	CheW	CheR	CheB	CheY	CheZ
75	Burkholderia_mallei_ATCC_23344	slp	parB
75	Burkholderia_mallei_ATCC_23344	slp	parB
75	Burkholderia_mallei_ATCC_23344	CheW	CheB
75	Burkholderia_mallei_ATCC_23344	CheY
76	Burkholderia_multivorans_ATCC_17616	parB
76	Burkholderia_multivorans_ATCC_17616	slp	parB
76	Burkholderia_multivorans_ATCC_17616	slp
76	Burkholderia_multivorans_ATCC_17616	slp
76	Burkholderia_multivorans_ATCC_17616	slp	parB
76	Burkholderia_multivorans_ATCC_17616	CheY	CheA	CheW	CheR	CheB	CheY	CheZ
76	Burkholderia_multivorans_ATCC_17616	parB
76	Burkholderia_multivorans_ATCC_17616	slp
76	Burkholderia_multivorans_ATCC_17616	slp	parB
76	Burkholderia_multivorans_ATCC_17616	CheY
76	Burkholderia_multivorans_ATCC_17616	CheY
76	Burkholderia_multivorans_ATCC_17616	CheB
76	Burkholderia_multivorans_ATCC_17616	CheW	CheB
76	Burkholderia_multivorans_ATCC_17616	CheY
76	Burkholderia_multivorans_ATCC_17616	slp	parB
76	Burkholderia_multivorans_ATCC_17616	parB
76	Burkholderia_multivorans_ATCC_17616	CheY
77	Burkholderia_phymatum_STM815	CheY	slp
77	Burkholderia_phymatum_STM815	CheY
77	Burkholderia_phymatum_STM815	slp	slp
77	Burkholderia_phymatum_STM815	CheY	CheA	CheW	CheR	CheB	CheY	CheZ
77	Burkholderia_phymatum_STM815	slp	parB
77	Burkholderia_phymatum_STM815	slp
77	Burkholderia_phymatum_STM815	CheY
77	Burkholderia_phymatum_STM815	CheY
77	Burkholderia_phymatum_STM815	slp	parB
77	Burkholderia_phymatum_STM815	CheW	CheB
77	Burkholderia_phymatum_STM815	CheY
77	Burkholderia_phymatum_STM815	CheV
77	Burkholderia_phymatum_STM815	CheY
77	Burkholderia_phymatum_STM815	slp	parB
77	Burkholderia_phymatum_STM815	slp
77	Burkholderia_phymatum_STM815	CheY
77	Burkholderia_phymatum_STM815	parB
78	Burkholderia_phytofirmans_PsJN	CheY
78	Burkholderia_phytofirmans_PsJN	slp
78	Burkholderia_phytofirmans_PsJN	CheY
78	Burkholderia_phytofirmans_PsJN	CheY
78	Burkholderia_phytofirmans_PsJN	CheY
78	Burkholderia_phytofirmans_PsJN	slp	parB
78	Burkholderia_phytofirmans_PsJN	CheY
78	Burkholderia_phytofirmans_PsJN	CheY
78	Burkholderia_phytofirmans_PsJN	CheY
78	Burkholderia_phytofirmans_PsJN	slp	slp
78	Burkholderia_phytofirmans_PsJN	slp
78	Burkholderia_phytofirmans_PsJN	CheV
78	Burkholderia_phytofirmans_PsJN	slp
78	Burkholderia_phytofirmans_PsJN	CheY
78	Burkholderia_phytofirmans_PsJN	slp
78	Burkholderia_phytofirmans_PsJN	CheY
78	Burkholderia_phytofirmans_PsJN	CheY	CheA	CheW	CheR	CheB	CheY	CheZ
78	Burkholderia_phytofirmans_PsJN	slp	parB
78	Burkholderia_phytofirmans_PsJN	CheW	CheB
79	Burkholderia_pseudomallei_1106a	slp	slp
79	Burkholderia_pseudomallei_1106a	CheW
79	Burkholderia_pseudomallei_1106a	CheY	CheA	CheW	CheR	CheB	CheY	CheZ
79	Burkholderia_pseudomallei_1106a	slp	parB
79	Burkholderia_pseudomallei_1106a	CheY
79	Burkholderia_pseudomallei_1106a	CheW	CheB
79	Burkholderia_pseudomallei_1106a	CheY
79	Burkholderia_pseudomallei_1106a	CheY
79	Burkholderia_pseudomallei_1106a	slp	parB
80	Burkholderia_thailandensis_E264	CheY
80	Burkholderia_thailandensis_E264	CheY	CheA	CheW	CheR	CheB	CheB
80	Burkholderia_thailandensis_E264	CheW	CheB
80	Burkholderia_thailandensis_E264	CheY
80	Burkholderia_thailandensis_E264	slp
80	Burkholderia_thailandensis_E264	CheY
80	Burkholderia_thailandensis_E264	slp	parB
80	Burkholderia_thailandensis_E264	parB
80	Burkholderia_thailandensis_E264	slp	slp
80	Burkholderia_thailandensis_E264	CheW
80	Burkholderia_thailandensis_E264	CheY	CheA	CheW	CheR	CheB	CheY	CheZ
80	Burkholderia_thailandensis_E264	slp	parB
81	Burkholderia_vietnamiensis_G4	parB	parB
81	Burkholderia_vietnamiensis_G4	slp
81	Burkholderia_vietnamiensis_G4	slp
81	Burkholderia_vietnamiensis_G4	parB
81	Burkholderia_vietnamiensis_G4	CheY
81	Burkholderia_vietnamiensis_G4	slp	parB
81	Burkholderia_vietnamiensis_G4	CheY
81	Burkholderia_vietnamiensis_G4	CheW
81	Burkholderia_vietnamiensis_G4	CheY
81	Burkholderia_vietnamiensis_G4	slp
81	Burkholderia_vietnamiensis_G4	slp	parB
81	Burkholderia_vietnamiensis_G4	CheY
81	Burkholderia_vietnamiensis_G4	CheW	CheB
81	Burkholderia_vietnamiensis_G4	CheY
81	Burkholderia_vietnamiensis_G4	CheY
81	Burkholderia_vietnamiensis_G4	CheY
81	Burkholderia_vietnamiensis_G4	slp	parB
81	Burkholderia_vietnamiensis_G4	CheY	CheA	CheW	CheR	CheB	CheY	CheZ
81	Burkholderia_vietnamiensis_G4	parB
81	Burkholderia_vietnamiensis_G4	slp
81	Burkholderia_vietnamiensis_G4	slp
82	Burkholderia_xenovorans_LB400	slp	slp
82	Burkholderia_xenovorans_LB400	slp
82	Burkholderia_xenovorans_LB400	CheV	parB
82	Burkholderia_xenovorans_LB400	CheY
82	Burkholderia_xenovorans_LB400	CheY
82	Burkholderia_xenovorans_LB400	slp
82	Burkholderia_xenovorans_LB400	parB	CheY
82	Burkholderia_xenovorans_LB400	slp
82	Burkholderia_xenovorans_LB400	CheY	CheA	CheW	CheR	CheB	CheY	CheZ
82	Burkholderia_xenovorans_LB400	slp	parB
82	Burkholderia_xenovorans_LB400	slp	parB
82	Burkholderia_xenovorans_LB400	CheY
82	Burkholderia_xenovorans_LB400	CheY
82	Burkholderia_xenovorans_LB400	CheY
82	Burkholderia_xenovorans_LB400	slp
82	Burkholderia_xenovorans_LB400	CheY
82	Burkholderia_xenovorans_LB400	CheY
82	Burkholderia_xenovorans_LB400	parB
82	Burkholderia_xenovorans_LB400	parB
83	Caldicellulosiruptor_saccharolyticus_DSM_8903	CheB
83	Caldicellulosiruptor_saccharolyticus_DSM_8903	CheA	CheW
83	Caldicellulosiruptor_saccharolyticus_DSM_8903	CheY
83	Caldicellulosiruptor_saccharolyticus_DSM_8903	slp
83	Caldicellulosiruptor_saccharolyticus_DSM_8903	CheY	slp	CheA	CheW	CheW
83	Caldicellulosiruptor_saccharolyticus_DSM_8903	CheW	CheB	CheA	CheR	CheY	CheY
83	Caldicellulosiruptor_saccharolyticus_DSM_8903	CheB	CheR
83	Caldicellulosiruptor_saccharolyticus_DSM_8903	parB	slp	parB
84	Campylobacter_concisus_13826	slp
84	Campylobacter_concisus_13826	slp
84	Campylobacter_concisus_13826	slp	parB
84	Campylobacter_concisus_13826	CheV
84	Campylobacter_concisus_13826	CheY	slp
85	Campylobacter_curvus_525.92	CheY
85	Campylobacter_curvus_525.92	slp	parB
85	Campylobacter_curvus_525.92	CheV	CheW
86	Campylobacter_fetus_subfetus_82_40	CheV	CheW
86	Campylobacter_fetus_subfetus_82_40	CheY
86	Campylobacter_fetus_subfetus_82_40	slp	parB
87	Campylobacter_hominis_ATCC_BAA_381	CheY
87	Campylobacter_hominis_ATCC_BAA_381	slp	parB
88	Campylobacter_jejuni_subjejuni_NCTC_11168	slp
88	Campylobacter_jejuni_subjejuni_NCTC_11168	slp	parB
88	Campylobacter_jejuni_subjejuni_NCTC_11168	CheV	CheW
88	Campylobacter_jejuni_subjejuni_NCTC_11168	CheR
88	Campylobacter_jejuni_subjejuni_NCTC_11168	CheY
89	Candidatus_Amoebophilus_asiaticus_5a2	slp	parB
90	Candidatus_Azobacteroides_pseudotrichonymphae_genomovar._CFP2	slp
91	Candidatus_Blochmannia_floridanus	slp
92	Candidatus_Desulforudis_audaxviator_MP104C	slp	parB	CheY
92	Candidatus_Desulforudis_audaxviator_MP104C	CheW	CheA	CheB	slp	CheY
92	Candidatus_Desulforudis_audaxviator_MP104C	slp
92	Candidatus_Desulforudis_audaxviator_MP104C	CheW
93	Candidatus_Korarchaeum_cryptofilum_OPF8	slp
94	Candidatus_Methanoregula_boonei_6A8	CheY
94	Candidatus_Methanoregula_boonei_6A8	CheY
94	Candidatus_Methanoregula_boonei_6A8	CheW
94	Candidatus_Methanoregula_boonei_6A8	CheY	CheY
94	Candidatus_Methanoregula_boonei_6A8	CheW
94	Candidatus_Methanoregula_boonei_6A8	CheY	CheB	CheA
94	Candidatus_Methanoregula_boonei_6A8	CheY	CheW	CheR
94	Candidatus_Methanoregula_boonei_6A8	CheY	slp
94	Candidatus_Methanoregula_boonei_6A8	slp
95	Candidatus_Methanosphaerula_palustris_E1_9c	CheW
95	Candidatus_Methanosphaerula_palustris_E1_9c	CheW	CheW	CheB
95	Candidatus_Methanosphaerula_palustris_E1_9c	CheW	CheW
95	Candidatus_Methanosphaerula_palustris_E1_9c	CheW
95	Candidatus_Methanosphaerula_palustris_E1_9c	CheW	slp	CheR
95	Candidatus_Methanosphaerula_palustris_E1_9c	CheY	CheB	CheA
95	Candidatus_Methanosphaerula_palustris_E1_9c	slp
95	Candidatus_Methanosphaerula_palustris_E1_9c	CheY
95	Candidatus_Methanosphaerula_palustris_E1_9c	CheY
95	Candidatus_Methanosphaerula_palustris_E1_9c	CheY
95	Candidatus_Methanosphaerula_palustris_E1_9c	CheY
95	Candidatus_Methanosphaerula_palustris_E1_9c	CheW
96	Candidatus_Pelagibacter_ubique_HTCC1062	slp	parB
97	Candidatus_Ruthia_magnifica_str._Cm_(Calyptogena_magnifica)	slp
98	Candidatus_Vesicomyosocius_okutanii_HA	slp
99	Carboxydothermus_hydrogenoformans_Z_2901	slp	parB
99	Carboxydothermus_hydrogenoformans_Z_2901	slp
99	Carboxydothermus_hydrogenoformans_Z_2901	CheY
99	Carboxydothermus_hydrogenoformans_Z_2901	CheW	CheA	CheB
99	Carboxydothermus_hydrogenoformans_Z_2901	CheR	CheY	CheY	CheR	CheB	CheY	CheA
100	Caulobacter_crescentus_CB15	CheY	CheA	CheW	CheR	CheB	CheY
100	Caulobacter_crescentus_CB15	CheY
100	Caulobacter_crescentus_CB15	CheY
100	Caulobacter_crescentus_CB15	CheA	CheW	CheY	CheB	CheR
100	Caulobacter_crescentus_CB15	CheW
100	Caulobacter_crescentus_CB15	slp
100	Caulobacter_crescentus_CB15	slp
100	Caulobacter_crescentus_CB15	CheY
100	Caulobacter_crescentus_CB15	CheY
100	Caulobacter_crescentus_CB15	CheW
100	Caulobacter_crescentus_CB15	CheY
100	Caulobacter_crescentus_CB15	CheY	CheR
100	Caulobacter_crescentus_CB15	slp	parB
101	Cellvibrio_japonicus_Ueda107	CheY	CheY	CheW	CheR
101	Cellvibrio_japonicus_Ueda107	slp
101	Cellvibrio_japonicus_Ueda107	slp
101	Cellvibrio_japonicus_Ueda107	CheR
101	Cellvibrio_japonicus_Ueda107	slp
101	Cellvibrio_japonicus_Ueda107	CheV	CheR
101	Cellvibrio_japonicus_Ueda107	CheY	CheZ	CheA	CheB	slp	CheW
101	Cellvibrio_japonicus_Ueda107	CheY
101	Cellvibrio_japonicus_Ueda107	CheY
101	Cellvibrio_japonicus_Ueda107	slp
101	Cellvibrio_japonicus_Ueda107	CheY
101	Cellvibrio_japonicus_Ueda107	CheY	CheA	CheW	CheR	CheB
101	Cellvibrio_japonicus_Ueda107	CheY
101	Cellvibrio_japonicus_Ueda107	slp	parB
102	Chlamydia_muridarum_Nigg	slp
102	Chlamydia_muridarum_Nigg	parB
103	Chlamydia_trachomatis_D/UW_3/CX	parB
104	Chlamydophila_abortus_S26/3	parB
105	Chlamydophila_caviae_GPIC	parB
106	Chlamydophila_felis_Fe/C_56	parB
106	Chlamydophila_felis_Fe/C_56	slp
107	Chlamydophila_pneumoniae_AR39	parB
108	Chlorobaculum_parvum_NCIB_8327	slp	parB
108	Chlorobaculum_parvum_NCIB_8327	CheY	CheY
109	Chlorobium_chlorochromatii_CaD3	slp
109	Chlorobium_chlorochromatii_CaD3	slp	parB
110	Chlorobium_limicola_DSM_245	CheY
110	Chlorobium_limicola_DSM_245	slp	parB
111	Chlorobium_phaeobacteroides_BS1	slp
111	Chlorobium_phaeobacteroides_BS1	slp	parB
112	Chlorobium_tepidum_TLS	slp	parB
112	Chlorobium_tepidum_TLS	CheY	CheY
113	Chloroflexus_aggregans_DSM_9485	CheY
113	Chloroflexus_aggregans_DSM_9485	parB	CheY
113	Chloroflexus_aggregans_DSM_9485	slp
113	Chloroflexus_aggregans_DSM_9485	CheY
113	Chloroflexus_aggregans_DSM_9485	CheY
113	Chloroflexus_aggregans_DSM_9485	slp
113	Chloroflexus_aggregans_DSM_9485	CheY
113	Chloroflexus_aggregans_DSM_9485	CheY
113	Chloroflexus_aggregans_DSM_9485	CheY
113	Chloroflexus_aggregans_DSM_9485	CheY
113	Chloroflexus_aggregans_DSM_9485	slp	parB
113	Chloroflexus_aggregans_DSM_9485	CheY
113	Chloroflexus_aggregans_DSM_9485	CheY
113	Chloroflexus_aggregans_DSM_9485	CheW	CheY	CheB	CheY
113	Chloroflexus_aggregans_DSM_9485	CheY
113	Chloroflexus_aggregans_DSM_9485	slp
114	Chloroflexus_aurantiacus_J_10_fl	slp
114	Chloroflexus_aurantiacus_J_10_fl	CheY
114	Chloroflexus_aurantiacus_J_10_fl	CheY
114	Chloroflexus_aurantiacus_J_10_fl	CheY
114	Chloroflexus_aurantiacus_J_10_fl	CheW	CheB
114	Chloroflexus_aurantiacus_J_10_fl	CheW	CheY
114	Chloroflexus_aurantiacus_J_10_fl	slp	parB
114	Chloroflexus_aurantiacus_J_10_fl	CheY
114	Chloroflexus_aurantiacus_J_10_fl	CheW	CheY	CheB	CheY
114	Chloroflexus_aurantiacus_J_10_fl	CheY
114	Chloroflexus_aurantiacus_J_10_fl	CheY
114	Chloroflexus_aurantiacus_J_10_fl	parB
114	Chloroflexus_aurantiacus_J_10_fl	CheY	CheY
114	Chloroflexus_aurantiacus_J_10_fl	slp
114	Chloroflexus_aurantiacus_J_10_fl	CheY
114	Chloroflexus_aurantiacus_J_10_fl	CheY
114	Chloroflexus_aurantiacus_J_10_fl	CheY
115	Chloroherpeton_thalassium_ATCC_35110	CheY
115	Chloroherpeton_thalassium_ATCC_35110	CheY
115	Chloroherpeton_thalassium_ATCC_35110	CheY
115	Chloroherpeton_thalassium_ATCC_35110	CheY
115	Chloroherpeton_thalassium_ATCC_35110	CheY
115	Chloroherpeton_thalassium_ATCC_35110	CheY	CheW
115	Chloroherpeton_thalassium_ATCC_35110	slp	parB
116	Chromobacterium_violaceum_ATCC_12472	slp
116	Chromobacterium_violaceum_ATCC_12472	slp	parB
116	Chromobacterium_violaceum_ATCC_12472	CheY	CheA	CheW	CheB
116	Chromobacterium_violaceum_ATCC_12472	CheY
116	Chromobacterium_violaceum_ATCC_12472	CheY	CheA	CheW	CheR	CheB
116	Chromobacterium_violaceum_ATCC_12472	CheY
116	Chromobacterium_violaceum_ATCC_12472	CheY	CheA	CheW	CheR	CheB
116	Chromobacterium_violaceum_ATCC_12472	slp
116	Chromobacterium_violaceum_ATCC_12472	CheV
116	Chromobacterium_violaceum_ATCC_12472	CheV	CheV	CheY	CheZ	CheA
116	Chromobacterium_violaceum_ATCC_12472	CheR
117	Chromohalobacter_salexigens_DSM_3043	slp
117	Chromohalobacter_salexigens_DSM_3043	CheA	CheW	CheR	CheB	CheY	CheZ
117	Chromohalobacter_salexigens_DSM_3043	slp
117	Chromohalobacter_salexigens_DSM_3043	slp
117	Chromohalobacter_salexigens_DSM_3043	slp	parB
118	Citrobacter_koseri_ATCC_BAA_895	CheV
118	Citrobacter_koseri_ATCC_BAA_895	CheA	CheW
118	Citrobacter_koseri_ATCC_BAA_895	CheR	CheB	CheY	CheZ
119	Clavibacter_michiganensis_subsepedonicus	slp	parB
119	Clavibacter_michiganensis_subsepedonicus	slp
119	Clavibacter_michiganensis_subsepedonicus	slp	parB
120	Clostridium_acetobutylicum_ATCC_824	slp
120	Clostridium_acetobutylicum_ATCC_824	CheY	CheA	CheW	CheR	CheY
120	Clostridium_acetobutylicum_ATCC_824	CheV
120	Clostridium_acetobutylicum_ATCC_824	slp
120	Clostridium_acetobutylicum_ATCC_824	parB	slp	parB
120	Clostridium_acetobutylicum_ATCC_824	CheW	CheB	CheR	CheA	CheY	CheW
120	Clostridium_acetobutylicum_ATCC_824	CheY
121	Clostridium_beijerinckii_NCIMB_8052	CheY
121	Clostridium_beijerinckii_NCIMB_8052	parB
121	Clostridium_beijerinckii_NCIMB_8052	slp	CheY
121	Clostridium_beijerinckii_NCIMB_8052	CheV
121	Clostridium_beijerinckii_NCIMB_8052	CheY
121	Clostridium_beijerinckii_NCIMB_8052	CheW	CheA	CheR	CheB
121	Clostridium_beijerinckii_NCIMB_8052	CheW	CheB	CheR	CheA	CheY	CheW
121	Clostridium_beijerinckii_NCIMB_8052	CheW
121	Clostridium_beijerinckii_NCIMB_8052	CheY	CheA	CheW	CheY
121	Clostridium_beijerinckii_NCIMB_8052	CheY
121	Clostridium_beijerinckii_NCIMB_8052	CheA	CheR	CheB	CheY	CheW	CheY
121	Clostridium_beijerinckii_NCIMB_8052	parB	slp	parB
122	Clostridium_botulinum_A_str._ATCC_3502	CheY
122	Clostridium_botulinum_A_str._ATCC_3502	CheV
122	Clostridium_botulinum_A_str._ATCC_3502	parB	slp	parB
122	Clostridium_botulinum_A_str._ATCC_3502	CheW	CheB	CheR	CheA	CheY	CheW
122	Clostridium_botulinum_A_str._ATCC_3502	slp
123	Clostridium_cellulolyticum_H10	slp	parB
123	Clostridium_cellulolyticum_H10	CheW
123	Clostridium_cellulolyticum_H10	CheY	CheB	CheA	CheW
123	Clostridium_cellulolyticum_H10	CheR
123	Clostridium_cellulolyticum_H10	CheY
123	Clostridium_cellulolyticum_H10	CheW
123	Clostridium_cellulolyticum_H10	CheY	CheA	CheW
123	Clostridium_cellulolyticum_H10	slp
123	Clostridium_cellulolyticum_H10	parB
123	Clostridium_cellulolyticum_H10	slp	parB
123	Clostridium_cellulolyticum_H10	parB
124	Clostridium_difficile_630	CheY	CheW	CheA	CheW	CheR
124	Clostridium_difficile_630	slp
124	Clostridium_difficile_630	parB	slp	parB
125	Clostridium_kluyveri_DSM_555	parB
125	Clostridium_kluyveri_DSM_555	CheB
125	Clostridium_kluyveri_DSM_555	slp
125	Clostridium_kluyveri_DSM_555	CheY	CheA	CheW
125	Clostridium_kluyveri_DSM_555	CheW	CheB	CheR	CheA	CheY	CheW
125	Clostridium_kluyveri_DSM_555	parB
126	Clostridium_novyi_NT	parB	slp	parB
126	Clostridium_novyi_NT	slp
126	Clostridium_novyi_NT	CheW	CheB	CheR	CheA	CheY	CheW
126	Clostridium_novyi_NT	CheV
127	Clostridium_perfringens_str._13	slp	parB
127	Clostridium_perfringens_str._13	slp	parB
127	Clostridium_perfringens_str._13	CheY
127	Clostridium_perfringens_str._13	slp
128	Clostridium_phytofermentans_ISDg	CheW
128	Clostridium_phytofermentans_ISDg	CheY
128	Clostridium_phytofermentans_ISDg	slp	parB
128	Clostridium_phytofermentans_ISDg	CheR
128	Clostridium_phytofermentans_ISDg	CheY	CheB	CheA	CheW
128	Clostridium_phytofermentans_ISDg	CheY	CheV
129	Clostridium_tetani_E88	parB	slp	parB
129	Clostridium_tetani_E88	CheW	CheR	CheA	CheY	CheW
129	Clostridium_tetani_E88	slp	parB
129	Clostridium_tetani_E88	slp
130	Clostridium_thermocellum_ATCC_27405	CheW
130	Clostridium_thermocellum_ATCC_27405	CheW
130	Clostridium_thermocellum_ATCC_27405	CheR
130	Clostridium_thermocellum_ATCC_27405	CheY	CheB	CheA	CheW
130	Clostridium_thermocellum_ATCC_27405	slp
130	Clostridium_thermocellum_ATCC_27405	CheR
130	Clostridium_thermocellum_ATCC_27405	CheY	CheA	CheW	CheR	CheB	CheY
130	Clostridium_thermocellum_ATCC_27405	CheW
130	Clostridium_thermocellum_ATCC_27405	CheY
130	Clostridium_thermocellum_ATCC_27405	parB
130	Clostridium_thermocellum_ATCC_27405	CheW	CheA	CheR	CheB
130	Clostridium_thermocellum_ATCC_27405	parB
130	Clostridium_thermocellum_ATCC_27405	CheY
130	Clostridium_thermocellum_ATCC_27405	CheY
130	Clostridium_thermocellum_ATCC_27405	slp	parB
130	Clostridium_thermocellum_ATCC_27405	CheW
130	Clostridium_thermocellum_ATCC_27405	CheW	CheA
130	Clostridium_thermocellum_ATCC_27405	CheR	CheB
131	Colwellia_psychrerythraea_34H	slp
131	Colwellia_psychrerythraea_34H	CheV	CheR
131	Colwellia_psychrerythraea_34H	CheY	CheZ	CheA	CheB	slp	CheW
131	Colwellia_psychrerythraea_34H	slp
131	Colwellia_psychrerythraea_34H	slp	parB
131	Colwellia_psychrerythraea_34H	CheY
131	Colwellia_psychrerythraea_34H	CheY
131	Colwellia_psychrerythraea_34H	CheY
132	Coprothermobacter_proteolyticus_DSM_5265	slp	parB
132	Coprothermobacter_proteolyticus_DSM_5265	CheY	CheW
132	Coprothermobacter_proteolyticus_DSM_5265	CheW	CheA	CheY	slp	CheB
132	Coprothermobacter_proteolyticus_DSM_5265	slp
133	Corynebacterium_diphtheriae_NCTC_13129	slp
133	Corynebacterium_diphtheriae_NCTC_13129	slp	parB
134	Corynebacterium_efficiens_YS_314	slp
134	Corynebacterium_efficiens_YS_314	slp	parB
135	Corynebacterium_glutamicum_R	slp
135	Corynebacterium_glutamicum_R	slp	parB
136	Corynebacterium_jeikeium_K411	slp
136	Corynebacterium_jeikeium_K411	slp	parB
137	Corynebacterium_urealyticum_DSM_7109	slp
137	Corynebacterium_urealyticum_DSM_7109	slp	parB
138	Coxiella_burnetii_RSA_493	slp	parB
138	Coxiella_burnetii_RSA_493	parB
138	Coxiella_burnetii_RSA_493	slp	parB
139	Cupriavidus_taiwanensis	slp
139	Cupriavidus_taiwanensis	CheY	CheY
139	Cupriavidus_taiwanensis	slp	parB
139	Cupriavidus_taiwanensis	parB
139	Cupriavidus_taiwanensis	slp	parB
139	Cupriavidus_taiwanensis	CheY	CheW
139	Cupriavidus_taiwanensis	CheA	CheW	CheR	CheB	CheY	CheZ
139	Cupriavidus_taiwanensis	CheY
139	Cupriavidus_taiwanensis	CheW	CheB
139	Cupriavidus_taiwanensis	CheV
140	Cyanothece_ATCC_51142	slp
140	Cyanothece_ATCC_51142	CheY
140	Cyanothece_ATCC_51142	CheY
140	Cyanothece_ATCC_51142	CheY
140	Cyanothece_ATCC_51142	CheY
140	Cyanothece_ATCC_51142	CheY
140	Cyanothece_ATCC_51142	slp
140	Cyanothece_ATCC_51142	CheY
140	Cyanothece_ATCC_51142	slp
140	Cyanothece_ATCC_51142	slp
140	Cyanothece_ATCC_51142	CheY
140	Cyanothece_ATCC_51142	CheY
140	Cyanothece_ATCC_51142	slp
140	Cyanothece_ATCC_51142	CheY
140	Cyanothece_ATCC_51142	CheY
140	Cyanothece_ATCC_51142	CheY
140	Cyanothece_ATCC_51142	slp	parB
140	Cyanothece_ATCC_51142	parB
141	Cytophaga_hutchinsonii_ATCC_33406	CheY
141	Cytophaga_hutchinsonii_ATCC_33406	CheY
141	Cytophaga_hutchinsonii_ATCC_33406	CheY
141	Cytophaga_hutchinsonii_ATCC_33406	CheY
141	Cytophaga_hutchinsonii_ATCC_33406	CheY
141	Cytophaga_hutchinsonii_ATCC_33406	CheY
141	Cytophaga_hutchinsonii_ATCC_33406	slp	parB
141	Cytophaga_hutchinsonii_ATCC_33406	CheY
141	Cytophaga_hutchinsonii_ATCC_33406	CheY
141	Cytophaga_hutchinsonii_ATCC_33406	CheY
141	Cytophaga_hutchinsonii_ATCC_33406	CheY
141	Cytophaga_hutchinsonii_ATCC_33406	CheY
142	Dechloromonas_aromatica_RCB	CheY	CheA	CheW	CheR	CheB
142	Dechloromonas_aromatica_RCB	slp
142	Dechloromonas_aromatica_RCB	slp	slp
142	Dechloromonas_aromatica_RCB	CheY	CheA	CheW	CheR	CheB	CheV	CheV	CheY	CheZ	CheA
142	Dechloromonas_aromatica_RCB	slp
142	Dechloromonas_aromatica_RCB	CheY
142	Dechloromonas_aromatica_RCB	CheY	CheY
142	Dechloromonas_aromatica_RCB	parB
142	Dechloromonas_aromatica_RCB	parB
142	Dechloromonas_aromatica_RCB	CheY
142	Dechloromonas_aromatica_RCB	CheY
142	Dechloromonas_aromatica_RCB	CheY
142	Dechloromonas_aromatica_RCB	CheY	CheY
142	Dechloromonas_aromatica_RCB	slp	parB
143	Dehalococcoides_ethenogenes_195	CheY	CheY
143	Dehalococcoides_ethenogenes_195	parB
144	Deinococcus_geothermalis_DSM_11300	parB
144	Deinococcus_geothermalis_DSM_11300	CheY	parB
144	Deinococcus_geothermalis_DSM_11300	CheY
144	Deinococcus_geothermalis_DSM_11300	slp
144	Deinococcus_geothermalis_DSM_11300	CheY
144	Deinococcus_geothermalis_DSM_11300	CheY
144	Deinococcus_geothermalis_DSM_11300	slp	parB
144	Deinococcus_geothermalis_DSM_11300	CheY
144	Deinococcus_geothermalis_DSM_11300	CheY
144	Deinococcus_geothermalis_DSM_11300	parB
144	Deinococcus_geothermalis_DSM_11300	parB	slp
145	Deinococcus_radiodurans_R1	parB
145	Deinococcus_radiodurans_R1	parB
145	Deinococcus_radiodurans_R1	slp
145	Deinococcus_radiodurans_R1	CheY
145	Deinococcus_radiodurans_R1	slp	parB
145	Deinococcus_radiodurans_R1	CheY
145	Deinococcus_radiodurans_R1	slp
145	Deinococcus_radiodurans_R1	parB
145	Deinococcus_radiodurans_R1	CheY
145	Deinococcus_radiodurans_R1	CheW
146	Delftia_acidovorans_SPH_1	slp	parB
146	Delftia_acidovorans_SPH_1	slp
146	Delftia_acidovorans_SPH_1	CheY	CheZ
146	Delftia_acidovorans_SPH_1	CheY	CheA	CheW	CheR	CheB
146	Delftia_acidovorans_SPH_1	CheY
146	Delftia_acidovorans_SPH_1	CheW
146	Delftia_acidovorans_SPH_1	CheY	CheY
146	Delftia_acidovorans_SPH_1	parB	slp
146	Delftia_acidovorans_SPH_1	parB
146	Delftia_acidovorans_SPH_1	CheY
146	Delftia_acidovorans_SPH_1	CheV
146	Delftia_acidovorans_SPH_1	slp
147	Desulfatibacillum_alkenivorans_AK_01	CheY
147	Desulfatibacillum_alkenivorans_AK_01	parB
147	Desulfatibacillum_alkenivorans_AK_01	CheY
147	Desulfatibacillum_alkenivorans_AK_01	CheY
147	Desulfatibacillum_alkenivorans_AK_01	CheY
147	Desulfatibacillum_alkenivorans_AK_01	CheY
147	Desulfatibacillum_alkenivorans_AK_01	slp
147	Desulfatibacillum_alkenivorans_AK_01	CheY	CheB	CheA	CheR	CheY
147	Desulfatibacillum_alkenivorans_AK_01	slp
147	Desulfatibacillum_alkenivorans_AK_01	CheY
147	Desulfatibacillum_alkenivorans_AK_01	CheR
147	Desulfatibacillum_alkenivorans_AK_01	CheY
147	Desulfatibacillum_alkenivorans_AK_01	CheY
147	Desulfatibacillum_alkenivorans_AK_01	CheY
147	Desulfatibacillum_alkenivorans_AK_01	CheY	CheY	CheY
147	Desulfatibacillum_alkenivorans_AK_01	CheY
147	Desulfatibacillum_alkenivorans_AK_01	CheY
147	Desulfatibacillum_alkenivorans_AK_01	CheY	CheW
147	Desulfatibacillum_alkenivorans_AK_01	slp
147	Desulfatibacillum_alkenivorans_AK_01	CheY
147	Desulfatibacillum_alkenivorans_AK_01	CheY	CheY
147	Desulfatibacillum_alkenivorans_AK_01	CheY
147	Desulfatibacillum_alkenivorans_AK_01	CheY	CheR
147	Desulfatibacillum_alkenivorans_AK_01	CheY
147	Desulfatibacillum_alkenivorans_AK_01	slp	parB
147	Desulfatibacillum_alkenivorans_AK_01	CheR	CheB	CheY	CheY
147	Desulfatibacillum_alkenivorans_AK_01	CheA	CheW
147	Desulfatibacillum_alkenivorans_AK_01	CheY
147	Desulfatibacillum_alkenivorans_AK_01	CheY	CheA	CheW	CheR	CheB
147	Desulfatibacillum_alkenivorans_AK_01	CheB
147	Desulfatibacillum_alkenivorans_AK_01	CheW	CheW
147	Desulfatibacillum_alkenivorans_AK_01	slp
148	Desulfitobacterium_hafniense_Y51	CheY
148	Desulfitobacterium_hafniense_Y51	CheA	CheW	CheB	CheY	slp	CheW
148	Desulfitobacterium_hafniense_Y51	CheR
148	Desulfitobacterium_hafniense_Y51	slp
148	Desulfitobacterium_hafniense_Y51	CheY
148	Desulfitobacterium_hafniense_Y51	CheW
148	Desulfitobacterium_hafniense_Y51	CheY
148	Desulfitobacterium_hafniense_Y51	slp	parB
149	Desulfococcus_oleovorans_Hxd3	CheY
149	Desulfococcus_oleovorans_Hxd3	CheA	CheW	CheR	CheY	CheB	CheY
149	Desulfococcus_oleovorans_Hxd3	CheY
149	Desulfococcus_oleovorans_Hxd3	CheY
149	Desulfococcus_oleovorans_Hxd3	CheW	CheB	CheR
149	Desulfococcus_oleovorans_Hxd3	CheY
149	Desulfococcus_oleovorans_Hxd3	slp
149	Desulfococcus_oleovorans_Hxd3	slp	parB
149	Desulfococcus_oleovorans_Hxd3	CheY	CheY	CheY	CheY
149	Desulfococcus_oleovorans_Hxd3	CheY	CheY	CheY
149	Desulfococcus_oleovorans_Hxd3	slp
149	Desulfococcus_oleovorans_Hxd3	CheY
149	Desulfococcus_oleovorans_Hxd3	CheY
149	Desulfococcus_oleovorans_Hxd3	CheY	CheY
149	Desulfococcus_oleovorans_Hxd3	CheY
149	Desulfococcus_oleovorans_Hxd3	parB
149	Desulfococcus_oleovorans_Hxd3	CheY	CheY
149	Desulfococcus_oleovorans_Hxd3	CheY
149	Desulfococcus_oleovorans_Hxd3	CheY
150	Desulfotalea_psychrophila_LSv54	slp
150	Desulfotalea_psychrophila_LSv54	CheY	CheY	CheY
150	Desulfotalea_psychrophila_LSv54	CheR
150	Desulfotalea_psychrophila_LSv54	parB
150	Desulfotalea_psychrophila_LSv54	CheW	CheB	CheR
150	Desulfotalea_psychrophila_LSv54	CheY
150	Desulfotalea_psychrophila_LSv54	slp
150	Desulfotalea_psychrophila_LSv54	slp
151	Desulfotomaculum_reducens_MI_1	slp	CheW
151	Desulfotomaculum_reducens_MI_1	slp	parB
151	Desulfotomaculum_reducens_MI_1	CheR	CheY
151	Desulfotomaculum_reducens_MI_1	CheY
151	Desulfotomaculum_reducens_MI_1	CheY
151	Desulfotomaculum_reducens_MI_1	CheY
151	Desulfotomaculum_reducens_MI_1	slp	parB
151	Desulfotomaculum_reducens_MI_1	slp
151	Desulfotomaculum_reducens_MI_1	slp	CheR	CheY
151	Desulfotomaculum_reducens_MI_1	CheW	CheA	CheB
152	Desulfovibrio_desulfuricans_subdesulfuricans_str._G20	slp	parB
152	Desulfovibrio_desulfuricans_subdesulfuricans_str._G20	CheY
152	Desulfovibrio_desulfuricans_subdesulfuricans_str._G20	CheY	CheY	CheY
152	Desulfovibrio_desulfuricans_subdesulfuricans_str._G20	CheY	CheV
152	Desulfovibrio_desulfuricans_subdesulfuricans_str._G20	CheW
152	Desulfovibrio_desulfuricans_subdesulfuricans_str._G20	CheY
152	Desulfovibrio_desulfuricans_subdesulfuricans_str._G20	CheY	CheY
152	Desulfovibrio_desulfuricans_subdesulfuricans_str._G20	CheY
152	Desulfovibrio_desulfuricans_subdesulfuricans_str._G20	CheY	CheW
152	Desulfovibrio_desulfuricans_subdesulfuricans_str._G20	CheY	CheR
152	Desulfovibrio_desulfuricans_subdesulfuricans_str._G20	CheV
152	Desulfovibrio_desulfuricans_subdesulfuricans_str._G20	CheB	CheR	slp	CheW	CheY	CheA
152	Desulfovibrio_desulfuricans_subdesulfuricans_str._G20	CheY
152	Desulfovibrio_desulfuricans_subdesulfuricans_str._G20	slp
152	Desulfovibrio_desulfuricans_subdesulfuricans_str._G20	CheW
152	Desulfovibrio_desulfuricans_subdesulfuricans_str._G20	CheY	CheA	CheR	CheB
152	Desulfovibrio_desulfuricans_subdesulfuricans_str._G20	CheV
152	Desulfovibrio_desulfuricans_subdesulfuricans_str._G20	CheV
152	Desulfovibrio_desulfuricans_subdesulfuricans_str._G20	CheY
153	Desulfovibrio_vulgaris_subvulgaris_DP4	slp
153	Desulfovibrio_vulgaris_subvulgaris_DP4	CheY
153	Desulfovibrio_vulgaris_subvulgaris_DP4	slp	parB
153	Desulfovibrio_vulgaris_subvulgaris_DP4	CheY	CheY
153	Desulfovibrio_vulgaris_subvulgaris_DP4	CheY	CheY
153	Desulfovibrio_vulgaris_subvulgaris_DP4	CheY
153	Desulfovibrio_vulgaris_subvulgaris_DP4	CheY
153	Desulfovibrio_vulgaris_subvulgaris_DP4	CheB	CheR	slp	CheW	CheY	CheA
153	Desulfovibrio_vulgaris_subvulgaris_DP4	CheW	CheA
153	Desulfovibrio_vulgaris_subvulgaris_DP4	CheW
153	Desulfovibrio_vulgaris_subvulgaris_DP4	CheY	CheA	CheR	CheB
153	Desulfovibrio_vulgaris_subvulgaris_DP4	CheY
153	Desulfovibrio_vulgaris_subvulgaris_DP4	CheV
153	Desulfovibrio_vulgaris_subvulgaris_DP4	CheY
153	Desulfovibrio_vulgaris_subvulgaris_DP4	CheW	CheV
153	Desulfovibrio_vulgaris_subvulgaris_DP4	CheY	CheY
153	Desulfovibrio_vulgaris_subvulgaris_DP4	CheY
153	Desulfovibrio_vulgaris_subvulgaris_DP4	CheY
153	Desulfovibrio_vulgaris_subvulgaris_DP4	CheV
154	Diaphorobacter_TPSY	slp
154	Diaphorobacter_TPSY	slp	parB
154	Diaphorobacter_TPSY	slp
154	Diaphorobacter_TPSY	CheW
154	Diaphorobacter_TPSY	CheY	CheA	CheW	CheR	CheB
154	Diaphorobacter_TPSY	slp
154	Diaphorobacter_TPSY	CheY	CheY
154	Diaphorobacter_TPSY	CheY	CheZ
154	Diaphorobacter_TPSY	parB
154	Diaphorobacter_TPSY	parB	parB
154	Diaphorobacter_TPSY	slp
155	Dichelobacter_nodosus_VCS1703A	CheY	CheY
155	Dichelobacter_nodosus_VCS1703A	parB
155	Dichelobacter_nodosus_VCS1703A	CheY
155	Dichelobacter_nodosus_VCS1703A	slp
156	Dictyoglomus_thermophilum_H_6_12	CheY
156	Dictyoglomus_thermophilum_H_6_12	slp
156	Dictyoglomus_thermophilum_H_6_12	slp	parB
157	Dictyoglomus_turgidum_DSM_6724	CheY
157	Dictyoglomus_turgidum_DSM_6724	slp	parB
157	Dictyoglomus_turgidum_DSM_6724	CheY
157	Dictyoglomus_turgidum_DSM_6724	slp
158	Dinoroseobacter_shibae_DFL_12	slp
158	Dinoroseobacter_shibae_DFL_12	slp	parB
158	Dinoroseobacter_shibae_DFL_12	CheY
158	Dinoroseobacter_shibae_DFL_12	slp
158	Dinoroseobacter_shibae_DFL_12	parB
158	Dinoroseobacter_shibae_DFL_12	parB
158	Dinoroseobacter_shibae_DFL_12	slp	parB
158	Dinoroseobacter_shibae_DFL_12	slp	parB
159	Ehrlichia_canis_str._Jake	slp
159	Ehrlichia_canis_str._Jake	slp	parB
160	Ehrlichia_chaffeensis_str._Arkansas	parB
160	Ehrlichia_chaffeensis_str._Arkansas	slp
161	Ehrlichia_ruminantium_str._Gardel	slp	parB
162	Elusimicrobium_minutum_Pei191	CheY
162	Elusimicrobium_minutum_Pei191	CheY
162	Elusimicrobium_minutum_Pei191	CheY
162	Elusimicrobium_minutum_Pei191	slp	parB
163	Enterobacter_sakazakii_ATCC_BAA_894	CheA	CheW
163	Enterobacter_sakazakii_ATCC_BAA_894	CheR	CheB	CheY	CheZ
163	Enterobacter_sakazakii_ATCC_BAA_894	CheV
163	Enterobacter_sakazakii_ATCC_BAA_894	slp
164	Enterococcus_faecalis_V583	parB
164	Enterococcus_faecalis_V583	slp	parB
164	Enterococcus_faecalis_V583	parB
164	Enterococcus_faecalis_V583	slp
164	Enterococcus_faecalis_V583	slp
164	Enterococcus_faecalis_V583	slp
164	Enterococcus_faecalis_V583	slp
165	Erwinia_tasmaniensis_Et1/99	slp
165	Erwinia_tasmaniensis_Et1/99	CheA	CheW
165	Erwinia_tasmaniensis_Et1/99	CheR	CheB	CheY	CheZ
165	Erwinia_tasmaniensis_Et1/99	CheV
165	Erwinia_tasmaniensis_Et1/99	slp
166	Erythrobacter_litoralis_HTCC2594	slp
166	Erythrobacter_litoralis_HTCC2594	slp
166	Erythrobacter_litoralis_HTCC2594	CheY
166	Erythrobacter_litoralis_HTCC2594	CheY
166	Erythrobacter_litoralis_HTCC2594	CheA	CheY	CheB	CheR
166	Erythrobacter_litoralis_HTCC2594	slp	parB
166	Erythrobacter_litoralis_HTCC2594	slp
166	Erythrobacter_litoralis_HTCC2594	CheY
167	Escherichia_coli_str._K_12_substr._MG1655	CheA	CheW	CheR	CheB	CheY	CheZ
168	Escherichia_fergusonii_ATCC_35469	CheV
168	Escherichia_fergusonii_ATCC_35469	CheA	CheW
168	Escherichia_fergusonii_ATCC_35469	CheR	CheB	CheY	CheZ
169	Exiguobacterium_sibiricum_255_15	CheY
169	Exiguobacterium_sibiricum_255_15	CheV
169	Exiguobacterium_sibiricum_255_15	CheY
169	Exiguobacterium_sibiricum_255_15	parB	parB
169	Exiguobacterium_sibiricum_255_15	CheR
169	Exiguobacterium_sibiricum_255_15	CheY	slp	CheA	CheW
170	Fervidobacterium_nodosum_Rt17_B1	CheA	CheW	CheY
170	Fervidobacterium_nodosum_Rt17_B1	CheW
170	Fervidobacterium_nodosum_Rt17_B1	CheB
170	Fervidobacterium_nodosum_Rt17_B1	CheY
170	Fervidobacterium_nodosum_Rt17_B1	CheY
170	Fervidobacterium_nodosum_Rt17_B1	slp
171	Finegoldia_magna_ATCC_29328	slp	parB
172	Flavobacterium_johnsoniae_UW101	slp	parB
172	Flavobacterium_johnsoniae_UW101	slp
172	Flavobacterium_johnsoniae_UW101	CheY
172	Flavobacterium_johnsoniae_UW101	CheY
172	Flavobacterium_johnsoniae_UW101	CheR
172	Flavobacterium_johnsoniae_UW101	CheY
172	Flavobacterium_johnsoniae_UW101	CheY	CheY
172	Flavobacterium_johnsoniae_UW101	CheY
172	Flavobacterium_johnsoniae_UW101	CheY
173	Flavobacterium_psychrophilum_JIP02/86	CheY
173	Flavobacterium_psychrophilum_JIP02/86	slp	parB
173	Flavobacterium_psychrophilum_JIP02/86	slp
174	Francisella_philomiragia_subphilomiragia_ATCC_25017	slp	parB
175	Francisella_tularensis_subtularensis_SCHU_S4	slp	parB
176	Frankia_alni_ACN14a	CheY
176	Frankia_alni_ACN14a	slp
176	Frankia_alni_ACN14a	CheY
176	Frankia_alni_ACN14a	slp
176	Frankia_alni_ACN14a	CheY
176	Frankia_alni_ACN14a	slp
176	Frankia_alni_ACN14a	parB	slp
177	Geobacillus_kaustophilus_HTA426	slp
177	Geobacillus_kaustophilus_HTA426	CheY
177	Geobacillus_kaustophilus_HTA426	CheY
177	Geobacillus_kaustophilus_HTA426	CheB	CheA	CheW
177	Geobacillus_kaustophilus_HTA426	slp
177	Geobacillus_kaustophilus_HTA426	CheR
177	Geobacillus_kaustophilus_HTA426	CheW
177	Geobacillus_kaustophilus_HTA426	CheY
177	Geobacillus_kaustophilus_HTA426	parB	slp	parB
178	Geobacillus_thermodenitrificans_NG80_2	CheY
178	Geobacillus_thermodenitrificans_NG80_2	CheY
178	Geobacillus_thermodenitrificans_NG80_2	slp	CheB	CheA	CheW
178	Geobacillus_thermodenitrificans_NG80_2	slp
178	Geobacillus_thermodenitrificans_NG80_2	CheR
178	Geobacillus_thermodenitrificans_NG80_2	CheW
178	Geobacillus_thermodenitrificans_NG80_2	CheY
178	Geobacillus_thermodenitrificans_NG80_2	CheY
178	Geobacillus_thermodenitrificans_NG80_2	parB	slp	parB
179	Geobacter_bemidjiensis_Bem	CheY
179	Geobacter_bemidjiensis_Bem	CheY
179	Geobacter_bemidjiensis_Bem	CheY
179	Geobacter_bemidjiensis_Bem	CheR	CheW	CheY	CheA
179	Geobacter_bemidjiensis_Bem	CheV
179	Geobacter_bemidjiensis_Bem	CheY	CheA	CheY	CheW	CheR	CheB	CheY
179	Geobacter_bemidjiensis_Bem	CheY
179	Geobacter_bemidjiensis_Bem	CheA	CheW	CheR	CheB	CheY
179	Geobacter_bemidjiensis_Bem	slp
179	Geobacter_bemidjiensis_Bem	CheY
179	Geobacter_bemidjiensis_Bem	CheY	CheA	CheR	CheB
179	Geobacter_bemidjiensis_Bem	CheY
179	Geobacter_bemidjiensis_Bem	CheW	CheW	CheB
179	Geobacter_bemidjiensis_Bem	CheY	CheY	CheW
179	Geobacter_bemidjiensis_Bem	CheW
179	Geobacter_bemidjiensis_Bem	CheB	CheY
179	Geobacter_bemidjiensis_Bem	CheY
179	Geobacter_bemidjiensis_Bem	CheA	CheY
179	Geobacter_bemidjiensis_Bem	CheW
179	Geobacter_bemidjiensis_Bem	CheY
179	Geobacter_bemidjiensis_Bem	CheW	CheY
179	Geobacter_bemidjiensis_Bem	CheW	CheA	CheR	CheB
179	Geobacter_bemidjiensis_Bem	slp	parB
180	Geobacter_lovleyi_SZ	CheY
180	Geobacter_lovleyi_SZ	CheY
180	Geobacter_lovleyi_SZ	CheY	parB	CheY
180	Geobacter_lovleyi_SZ	parB
180	Geobacter_lovleyi_SZ	CheY
180	Geobacter_lovleyi_SZ	CheY
180	Geobacter_lovleyi_SZ	CheW	CheY	CheR	CheB
180	Geobacter_lovleyi_SZ	CheY	CheY	CheA
180	Geobacter_lovleyi_SZ	CheY
180	Geobacter_lovleyi_SZ	CheW
180	Geobacter_lovleyi_SZ	CheY	slp
180	Geobacter_lovleyi_SZ	CheY	CheA	CheW	CheR	CheB
180	Geobacter_lovleyi_SZ	CheV	CheY
180	Geobacter_lovleyi_SZ	CheY	CheY
180	Geobacter_lovleyi_SZ	CheV
180	Geobacter_lovleyi_SZ	CheY
180	Geobacter_lovleyi_SZ	CheW	CheA	CheR	CheB
180	Geobacter_lovleyi_SZ	CheW
180	Geobacter_lovleyi_SZ	slp	parB
180	Geobacter_lovleyi_SZ	CheY	CheA
180	Geobacter_lovleyi_SZ	CheY
180	Geobacter_lovleyi_SZ	CheY	CheA
180	Geobacter_lovleyi_SZ	CheW
180	Geobacter_lovleyi_SZ	CheY	CheY
181	Geobacter_metallireducens_GS_15	slp
181	Geobacter_metallireducens_GS_15	CheY	CheY
181	Geobacter_metallireducens_GS_15	CheY
181	Geobacter_metallireducens_GS_15	CheY
181	Geobacter_metallireducens_GS_15	CheA	CheW	CheR	CheB
181	Geobacter_metallireducens_GS_15	CheY
181	Geobacter_metallireducens_GS_15	slp
181	Geobacter_metallireducens_GS_15	CheY
181	Geobacter_metallireducens_GS_15	CheY	CheA	CheW	CheY	CheW	CheR	CheB	CheY
181	Geobacter_metallireducens_GS_15	CheW	CheR	CheB
181	Geobacter_metallireducens_GS_15	CheY	CheY	CheA
181	Geobacter_metallireducens_GS_15	CheY
181	Geobacter_metallireducens_GS_15	CheW	CheW	CheB
181	Geobacter_metallireducens_GS_15	CheV
181	Geobacter_metallireducens_GS_15	CheY
181	Geobacter_metallireducens_GS_15	CheY
181	Geobacter_metallireducens_GS_15	CheY
181	Geobacter_metallireducens_GS_15	CheR	CheY
181	Geobacter_metallireducens_GS_15	CheW	CheA	CheR	CheB
181	Geobacter_metallireducens_GS_15	CheW
181	Geobacter_metallireducens_GS_15	CheY	slp	parB
182	Geobacter_sulfurreducens_PCA	CheY	slp	parB
182	Geobacter_sulfurreducens_PCA	CheW	CheA	CheR	CheB
182	Geobacter_sulfurreducens_PCA	CheY
182	Geobacter_sulfurreducens_PCA	CheW
182	Geobacter_sulfurreducens_PCA	CheV	CheY
182	Geobacter_sulfurreducens_PCA	CheY
182	Geobacter_sulfurreducens_PCA	CheW	CheR	CheB
182	Geobacter_sulfurreducens_PCA	CheY	CheY	CheA	CheY
182	Geobacter_sulfurreducens_PCA	CheW	CheW
182	Geobacter_sulfurreducens_PCA	CheY
182	Geobacter_sulfurreducens_PCA	CheY
182	Geobacter_sulfurreducens_PCA	slp
182	Geobacter_sulfurreducens_PCA	CheY	CheA	CheW	CheY	CheW	CheR	CheB	CheY
182	Geobacter_sulfurreducens_PCA	CheY
182	Geobacter_sulfurreducens_PCA	CheW
182	Geobacter_sulfurreducens_PCA	slp
182	Geobacter_sulfurreducens_PCA	CheW
182	Geobacter_sulfurreducens_PCA	CheY
182	Geobacter_sulfurreducens_PCA	CheR	CheY	CheA
182	Geobacter_sulfurreducens_PCA	CheY	CheY
183	Geobacter_uraniireducens_Rf4	CheY
183	Geobacter_uraniireducens_Rf4	CheY
183	Geobacter_uraniireducens_Rf4	CheY	CheA
183	Geobacter_uraniireducens_Rf4	CheY
183	Geobacter_uraniireducens_Rf4	CheW
183	Geobacter_uraniireducens_Rf4	CheY	CheV
183	Geobacter_uraniireducens_Rf4	CheY
183	Geobacter_uraniireducens_Rf4	CheY
183	Geobacter_uraniireducens_Rf4	CheY
183	Geobacter_uraniireducens_Rf4	slp
183	Geobacter_uraniireducens_Rf4	CheY
183	Geobacter_uraniireducens_Rf4	CheY	CheA	CheW	CheR	CheR	CheB
183	Geobacter_uraniireducens_Rf4	CheY	CheA	CheY	CheW	CheR	CheB	CheY
183	Geobacter_uraniireducens_Rf4	slp
183	Geobacter_uraniireducens_Rf4	parB
183	Geobacter_uraniireducens_Rf4	CheA	CheW	CheR	CheB
183	Geobacter_uraniireducens_Rf4	CheY	CheY
183	Geobacter_uraniireducens_Rf4	CheY	CheA	CheW	CheY	CheW	CheR	CheB
183	Geobacter_uraniireducens_Rf4	CheW
183	Geobacter_uraniireducens_Rf4	CheB	CheY
183	Geobacter_uraniireducens_Rf4	CheY
183	Geobacter_uraniireducens_Rf4	slp	parB
183	Geobacter_uraniireducens_Rf4	CheW	CheA	CheR	CheB
184	Gloeobacter_violaceus_PCC_7421	slp
184	Gloeobacter_violaceus_PCC_7421	parB	CheY
184	Gloeobacter_violaceus_PCC_7421	CheY
184	Gloeobacter_violaceus_PCC_7421	slp
184	Gloeobacter_violaceus_PCC_7421	CheY
184	Gloeobacter_violaceus_PCC_7421	slp
184	Gloeobacter_violaceus_PCC_7421	slp	CheY
184	Gloeobacter_violaceus_PCC_7421	CheY
185	Gluconacetobacter_diazotrophicus_PAl_5	slp
185	Gluconacetobacter_diazotrophicus_PAl_5	slp
185	Gluconacetobacter_diazotrophicus_PAl_5	parB
185	Gluconacetobacter_diazotrophicus_PAl_5	slp	parB
185	Gluconacetobacter_diazotrophicus_PAl_5	CheY	CheA	CheW	CheR	CheB	CheY
185	Gluconacetobacter_diazotrophicus_PAl_5	CheY
185	Gluconacetobacter_diazotrophicus_PAl_5	slp
185	Gluconacetobacter_diazotrophicus_PAl_5	slp
185	Gluconacetobacter_diazotrophicus_PAl_5	parB	parB
185	Gluconacetobacter_diazotrophicus_PAl_5	CheB
186	Gluconobacter_oxydans_621H	parB
186	Gluconobacter_oxydans_621H	slp	parB
186	Gluconobacter_oxydans_621H	slp
186	Gluconobacter_oxydans_621H	slp
186	Gluconobacter_oxydans_621H	slp
186	Gluconobacter_oxydans_621H	slp	parB
186	Gluconobacter_oxydans_621H	CheY	CheA	CheW	CheR	CheB	CheY
186	Gluconobacter_oxydans_621H	CheY
187	Gramella_forsetii_KT0803	CheY
187	Gramella_forsetii_KT0803	CheY
187	Gramella_forsetii_KT0803	slp	parB
187	Gramella_forsetii_KT0803	CheY
187	Gramella_forsetii_KT0803	CheY	CheY
187	Gramella_forsetii_KT0803	CheY
187	Gramella_forsetii_KT0803	CheY
188	Granulibacter_bethesdensis_CGDNIH1	slp	parB
188	Granulibacter_bethesdensis_CGDNIH1	slp
189	Haemophilus_parasuis_SH0165	slp
190	Haemophilus_somnus_129PT	slp
190	Haemophilus_somnus_129PT	slp
191	Hahella_chejuensis_KCTC_2396	CheY	CheA	CheW
191	Hahella_chejuensis_KCTC_2396	CheW	CheR	CheB
191	Hahella_chejuensis_KCTC_2396	CheY	CheY	CheW	CheR
191	Hahella_chejuensis_KCTC_2396	CheY
191	Hahella_chejuensis_KCTC_2396	slp
191	Hahella_chejuensis_KCTC_2396	slp
191	Hahella_chejuensis_KCTC_2396	CheY
191	Hahella_chejuensis_KCTC_2396	CheY	CheA	CheW	CheR	CheB
191	Hahella_chejuensis_KCTC_2396	CheW	CheW	CheB
191	Hahella_chejuensis_KCTC_2396	CheY
191	Hahella_chejuensis_KCTC_2396	CheY	CheY
191	Hahella_chejuensis_KCTC_2396	CheV
191	Hahella_chejuensis_KCTC_2396	CheV
191	Hahella_chejuensis_KCTC_2396	CheY
191	Hahella_chejuensis_KCTC_2396	CheY	CheZ	CheA	CheB	slp	CheW
191	Hahella_chejuensis_KCTC_2396	parB
191	Hahella_chejuensis_KCTC_2396	CheY
191	Hahella_chejuensis_KCTC_2396	CheY
191	Hahella_chejuensis_KCTC_2396	slp	parB
192	Haloarcula_marismortui_ATCC_43049	slp
192	Haloarcula_marismortui_ATCC_43049	slp
192	Haloarcula_marismortui_ATCC_43049	slp
192	Haloarcula_marismortui_ATCC_43049	slp
192	Haloarcula_marismortui_ATCC_43049	slp
192	Haloarcula_marismortui_ATCC_43049	slp
192	Haloarcula_marismortui_ATCC_43049	slp
192	Haloarcula_marismortui_ATCC_43049	CheY
192	Haloarcula_marismortui_ATCC_43049	slp
192	Haloarcula_marismortui_ATCC_43049	CheW	CheY
192	Haloarcula_marismortui_ATCC_43049	CheB	CheA
192	Haloarcula_marismortui_ATCC_43049	CheY
193	Halobacterium_NRC_1	slp
193	Halobacterium_NRC_1	slp	slp
193	Halobacterium_NRC_1	slp
193	Halobacterium_NRC_1	slp
193	Halobacterium_NRC_1	slp	CheW
193	Halobacterium_NRC_1	CheW	CheY	CheB
193	Halobacterium_NRC_1	slp
193	Halobacterium_NRC_1	slp	slp
194	Haloquadratum_walsbyi_DSM_16790	slp
194	Haloquadratum_walsbyi_DSM_16790	slp
194	Haloquadratum_walsbyi_DSM_16790	slp
194	Haloquadratum_walsbyi_DSM_16790	slp
195	Halorhodospira_halophila_SL1	slp
195	Halorhodospira_halophila_SL1	slp
195	Halorhodospira_halophila_SL1	CheY	CheZ	CheA	CheB	slp	CheW
195	Halorhodospira_halophila_SL1	CheV	CheR
195	Halorhodospira_halophila_SL1	CheY	slp
195	Halorhodospira_halophila_SL1	CheY	CheA	CheW	slp	CheR	CheB
195	Halorhodospira_halophila_SL1	slp	parB
196	Halothermothrix_orenii_H_168	CheY	CheA	CheW	CheW
196	Halothermothrix_orenii_H_168	CheY
196	Halothermothrix_orenii_H_168	slp
196	Halothermothrix_orenii_H_168	CheY	slp
196	Halothermothrix_orenii_H_168	CheB
196	Halothermothrix_orenii_H_168	parB	slp	parB
196	Halothermothrix_orenii_H_168	parB
196	Halothermothrix_orenii_H_168	CheY	CheA	CheW	CheR	CheB
197	Helicobacter_acinonychis_str._Sheeba	CheV	CheW
197	Helicobacter_acinonychis_str._Sheeba	slp	parB
197	Helicobacter_acinonychis_str._Sheeba	CheV
197	Helicobacter_acinonychis_str._Sheeba	slp
197	Helicobacter_acinonychis_str._Sheeba	slp
197	Helicobacter_acinonychis_str._Sheeba	CheY
197	Helicobacter_acinonychis_str._Sheeba	CheV
198	Helicobacter_hepaticus_ATCC_51449	CheV	CheW
198	Helicobacter_hepaticus_ATCC_51449	slp	parB
198	Helicobacter_hepaticus_ATCC_51449	CheR
198	Helicobacter_hepaticus_ATCC_51449	CheY	CheV
198	Helicobacter_hepaticus_ATCC_51449	slp	slp
198	Helicobacter_hepaticus_ATCC_51449	slp
198	Helicobacter_hepaticus_ATCC_51449	CheV
199	Helicobacter_pylori_26695	CheV
199	Helicobacter_pylori_26695	slp
199	Helicobacter_pylori_26695	CheV	CheW
199	Helicobacter_pylori_26695	CheV
199	Helicobacter_pylori_26695	slp
199	Helicobacter_pylori_26695	CheY
199	Helicobacter_pylori_26695	slp	parB
200	Heliobacterium_modesticaldum_Ice1	CheY
200	Heliobacterium_modesticaldum_Ice1	slp	parB
200	Heliobacterium_modesticaldum_Ice1	CheW	CheA
200	Heliobacterium_modesticaldum_Ice1	CheW	CheY
200	Heliobacterium_modesticaldum_Ice1	CheR
200	Heliobacterium_modesticaldum_Ice1	CheY	CheB
200	Heliobacterium_modesticaldum_Ice1	CheY	CheB	CheA	CheW
200	Heliobacterium_modesticaldum_Ice1	CheY
200	Heliobacterium_modesticaldum_Ice1	slp
200	Heliobacterium_modesticaldum_Ice1	parB
201	Herminiimonas_arsenicoxydans	CheV	CheW
201	Herminiimonas_arsenicoxydans	CheY
201	Herminiimonas_arsenicoxydans	CheZ	CheA
201	Herminiimonas_arsenicoxydans	slp
201	Herminiimonas_arsenicoxydans	CheY
201	Herminiimonas_arsenicoxydans	slp
201	Herminiimonas_arsenicoxydans	CheY	CheA	CheW	CheR	CheB	CheY	CheZ
201	Herminiimonas_arsenicoxydans	slp
201	Herminiimonas_arsenicoxydans	CheW
201	Herminiimonas_arsenicoxydans	slp	parB
201	Herminiimonas_arsenicoxydans	CheW
201	Herminiimonas_arsenicoxydans	CheY	CheY
202	Herpetosiphon_aurantiacus_ATCC_23779	CheY
202	Herpetosiphon_aurantiacus_ATCC_23779	CheY
202	Herpetosiphon_aurantiacus_ATCC_23779	CheY	CheY
202	Herpetosiphon_aurantiacus_ATCC_23779	CheW	CheB
202	Herpetosiphon_aurantiacus_ATCC_23779	CheY
202	Herpetosiphon_aurantiacus_ATCC_23779	CheY	CheY
202	Herpetosiphon_aurantiacus_ATCC_23779	CheY	CheY
202	Herpetosiphon_aurantiacus_ATCC_23779	CheY
202	Herpetosiphon_aurantiacus_ATCC_23779	CheY
202	Herpetosiphon_aurantiacus_ATCC_23779	CheY
202	Herpetosiphon_aurantiacus_ATCC_23779	CheY
202	Herpetosiphon_aurantiacus_ATCC_23779	CheY
202	Herpetosiphon_aurantiacus_ATCC_23779	parB
202	Herpetosiphon_aurantiacus_ATCC_23779	slp
202	Herpetosiphon_aurantiacus_ATCC_23779	CheY
202	Herpetosiphon_aurantiacus_ATCC_23779	CheY
202	Herpetosiphon_aurantiacus_ATCC_23779	CheY
202	Herpetosiphon_aurantiacus_ATCC_23779	CheY
202	Herpetosiphon_aurantiacus_ATCC_23779	slp	parB
202	Herpetosiphon_aurantiacus_ATCC_23779	slp	CheY
202	Herpetosiphon_aurantiacus_ATCC_23779	CheY
203	Hydrogenobaculum_Y04AAS1	CheY	CheV	CheA
203	Hydrogenobaculum_Y04AAS1	CheB
203	Hydrogenobaculum_Y04AAS1	slp	CheW
204	Hyphomonas_neptunium_ATCC_15444	CheY
204	Hyphomonas_neptunium_ATCC_15444	slp
204	Hyphomonas_neptunium_ATCC_15444	CheY	CheR
204	Hyphomonas_neptunium_ATCC_15444	slp
204	Hyphomonas_neptunium_ATCC_15444	slp
204	Hyphomonas_neptunium_ATCC_15444	slp	parB
204	Hyphomonas_neptunium_ATCC_15444	slp
204	Hyphomonas_neptunium_ATCC_15444	CheY
205	Idiomarina_loihiensis_L2TR	CheY	CheZ	CheA	CheB	slp	CheW
205	Idiomarina_loihiensis_L2TR	CheV	CheR
205	Idiomarina_loihiensis_L2TR	CheY
205	Idiomarina_loihiensis_L2TR	CheY
205	Idiomarina_loihiensis_L2TR	slp	parB
206	Jannaschia_CCS1	slp	parB
206	Jannaschia_CCS1	parB
206	Jannaschia_CCS1	slp
206	Jannaschia_CCS1	CheY	CheA	CheW	CheR	CheY
207	Janthinobacterium_Marseille	CheW	CheB
207	Janthinobacterium_Marseille	CheW	slp
207	Janthinobacterium_Marseille	CheY
207	Janthinobacterium_Marseille	CheZ	CheA
207	Janthinobacterium_Marseille	slp
207	Janthinobacterium_Marseille	CheY
207	Janthinobacterium_Marseille	slp
207	Janthinobacterium_Marseille	CheY	CheA	CheW	CheR	CheB	CheY	CheZ
207	Janthinobacterium_Marseille	CheY
207	Janthinobacterium_Marseille	parB	parB
207	Janthinobacterium_Marseille	parB
207	Janthinobacterium_Marseille	slp	parB
207	Janthinobacterium_Marseille	CheW
207	Janthinobacterium_Marseille	CheY	CheY
208	Kineococcus_radiotolerans_SRS30216	slp
208	Kineococcus_radiotolerans_SRS30216	CheA	CheW
208	Kineococcus_radiotolerans_SRS30216	CheB	CheR	CheY
208	Kineococcus_radiotolerans_SRS30216	CheY
208	Kineococcus_radiotolerans_SRS30216	CheY
208	Kineococcus_radiotolerans_SRS30216	parB
208	Kineococcus_radiotolerans_SRS30216	CheB	CheR	CheY	CheA	CheY
208	Kineococcus_radiotolerans_SRS30216	slp
208	Kineococcus_radiotolerans_SRS30216	slp	parB
208	Kineococcus_radiotolerans_SRS30216	slp
209	Klebsiella_pneumoniae_342	slp
209	Klebsiella_pneumoniae_342	slp
209	Klebsiella_pneumoniae_342	slp
210	Kocuria_rhizophila_DC2201	slp
210	Kocuria_rhizophila_DC2201	CheY
210	Kocuria_rhizophila_DC2201	slp	parB
211	Lactobacillus_acidophilus_NCFM	parB	slp	parB
212	Lactobacillus_brevis_ATCC_367	slp
212	Lactobacillus_brevis_ATCC_367	parB	slp	parB
212	Lactobacillus_brevis_ATCC_367	slp
213	Lactobacillus_casei_BL23	parB	slp	parB
213	Lactobacillus_casei_BL23	slp
214	Lactobacillus_delbrueckii_subbulgaricus_ATCC_11842	parB	slp	parB
215	Lactobacillus_fermentum_IFO_3956	parB	parB
216	Lactobacillus_gasseri_ATCC_33323	parB	parB
216	Lactobacillus_gasseri_ATCC_33323	parB	slp	parB
217	Lactobacillus_helveticus_DPC_4571	parB	slp	parB
218	Lactobacillus_johnsonii_NCC_533	parB	slp	parB
219	Lactobacillus_plantarum_WCFS1	slp
219	Lactobacillus_plantarum_WCFS1	parB	slp	parB
219	Lactobacillus_plantarum_WCFS1	slp
220	Lactobacillus_reuteri_F275	parB	slp	parB
221	Lactobacillus_sakei_subsakei_23K	parB	slp	parB
221	Lactobacillus_sakei_subsakei_23K	slp
222	Lactobacillus_salivarius_UCC118	slp
222	Lactobacillus_salivarius_UCC118	slp
222	Lactobacillus_salivarius_UCC118	parB	slp	parB
222	Lactobacillus_salivarius_UCC118	slp
223	Lactococcus_lactis_sublactis_Il1403	parB
224	Lawsonia_intracellularis_PHE/MN1_00	CheY
224	Lawsonia_intracellularis_PHE/MN1_00	CheV	CheB	CheR	slp	CheW	CheY	CheA	CheW
224	Lawsonia_intracellularis_PHE/MN1_00	CheV
224	Lawsonia_intracellularis_PHE/MN1_00	slp	parB
224	Lawsonia_intracellularis_PHE/MN1_00	slp
224	Lawsonia_intracellularis_PHE/MN1_00	slp
224	Lawsonia_intracellularis_PHE/MN1_00	slp
225	Legionella_pneumophila_str._Corby	parB
225	Legionella_pneumophila_str._Corby	CheY
225	Legionella_pneumophila_str._Corby	slp	parB
226	Leifsonia_xyli_subxyli_str._CTCB07	slp
226	Leifsonia_xyli_subxyli_str._CTCB07	slp
226	Leifsonia_xyli_subxyli_str._CTCB07	CheY
226	Leifsonia_xyli_subxyli_str._CTCB07	CheY
226	Leifsonia_xyli_subxyli_str._CTCB07	slp	parB
227	Leptospira_biflexa_serovar_Patoc_strain_'Patoc_1_(Ames)'	CheW
227	Leptospira_biflexa_serovar_Patoc_strain_'Patoc_1_(Ames)'	CheY
227	Leptospira_biflexa_serovar_Patoc_strain_'Patoc_1_(Ames)'	CheW	CheA	CheB	CheY	CheY
227	Leptospira_biflexa_serovar_Patoc_strain_'Patoc_1_(Ames)'	slp
227	Leptospira_biflexa_serovar_Patoc_strain_'Patoc_1_(Ames)'	CheY
227	Leptospira_biflexa_serovar_Patoc_strain_'Patoc_1_(Ames)'	CheY	CheA	CheW	CheB
227	Leptospira_biflexa_serovar_Patoc_strain_'Patoc_1_(Ames)'	CheR
227	Leptospira_biflexa_serovar_Patoc_strain_'Patoc_1_(Ames)'	slp
227	Leptospira_biflexa_serovar_Patoc_strain_'Patoc_1_(Ames)'	CheY
227	Leptospira_biflexa_serovar_Patoc_strain_'Patoc_1_(Ames)'	CheW	CheA	CheB	CheY
227	Leptospira_biflexa_serovar_Patoc_strain_'Patoc_1_(Ames)'	CheY
227	Leptospira_biflexa_serovar_Patoc_strain_'Patoc_1_(Ames)'	slp	parB
227	Leptospira_biflexa_serovar_Patoc_strain_'Patoc_1_(Ames)'	slp	parB
227	Leptospira_biflexa_serovar_Patoc_strain_'Patoc_1_(Ames)'	slp	parB
227	Leptospira_biflexa_serovar_Patoc_strain_'Patoc_1_(Ames)'	CheY
227	Leptospira_biflexa_serovar_Patoc_strain_'Patoc_1_(Ames)'	slp	parB
228	Leptospira_borgpetersenii_serovar_Hardjo_bovis_JB197	slp	parB
228	Leptospira_borgpetersenii_serovar_Hardjo_bovis_JB197	CheR
228	Leptospira_borgpetersenii_serovar_Hardjo_bovis_JB197	CheR
228	Leptospira_borgpetersenii_serovar_Hardjo_bovis_JB197	CheW	CheB	CheY
228	Leptospira_borgpetersenii_serovar_Hardjo_bovis_JB197	CheY
228	Leptospira_borgpetersenii_serovar_Hardjo_bovis_JB197	CheW	slp
228	Leptospira_borgpetersenii_serovar_Hardjo_bovis_JB197	CheY	CheW	CheB
228	Leptospira_borgpetersenii_serovar_Hardjo_bovis_JB197	CheY
228	Leptospira_borgpetersenii_serovar_Hardjo_bovis_JB197	CheY
228	Leptospira_borgpetersenii_serovar_Hardjo_bovis_JB197	slp
228	Leptospira_borgpetersenii_serovar_Hardjo_bovis_JB197	CheY
228	Leptospira_borgpetersenii_serovar_Hardjo_bovis_JB197	slp	parB
228	Leptospira_borgpetersenii_serovar_Hardjo_bovis_JB197	slp	parB
229	Leptospira_interrogans_serovar_Copenhageni_str._Fiocruz_L1_130	slp
229	Leptospira_interrogans_serovar_Copenhageni_str._Fiocruz_L1_130	slp
229	Leptospira_interrogans_serovar_Copenhageni_str._Fiocruz_L1_130	CheY	CheA	CheW	CheB
229	Leptospira_interrogans_serovar_Copenhageni_str._Fiocruz_L1_130	CheR
229	Leptospira_interrogans_serovar_Copenhageni_str._Fiocruz_L1_130	CheR
229	Leptospira_interrogans_serovar_Copenhageni_str._Fiocruz_L1_130	CheW
229	Leptospira_interrogans_serovar_Copenhageni_str._Fiocruz_L1_130	CheY	CheY
229	Leptospira_interrogans_serovar_Copenhageni_str._Fiocruz_L1_130	CheW	CheB	CheY
229	Leptospira_interrogans_serovar_Copenhageni_str._Fiocruz_L1_130	CheY
229	Leptospira_interrogans_serovar_Copenhageni_str._Fiocruz_L1_130	slp	parB
229	Leptospira_interrogans_serovar_Copenhageni_str._Fiocruz_L1_130	slp	parB
229	Leptospira_interrogans_serovar_Copenhageni_str._Fiocruz_L1_130	slp	parB
230	Leptothrix_cholodnii_SP_6	slp
230	Leptothrix_cholodnii_SP_6	CheY
230	Leptothrix_cholodnii_SP_6	CheR	CheB	CheY	slp	parB
230	Leptothrix_cholodnii_SP_6	parB	CheY
230	Leptothrix_cholodnii_SP_6	CheA	CheW	CheR	CheB
230	Leptothrix_cholodnii_SP_6	CheY	CheZ
230	Leptothrix_cholodnii_SP_6	slp
230	Leptothrix_cholodnii_SP_6	CheW	CheR	CheB	CheW
230	Leptothrix_cholodnii_SP_6	CheY	CheY	CheA
230	Leptothrix_cholodnii_SP_6	CheY	CheA
230	Leptothrix_cholodnii_SP_6	CheY
230	Leptothrix_cholodnii_SP_6	slp
230	Leptothrix_cholodnii_SP_6	CheY	CheA	CheW	CheB
230	Leptothrix_cholodnii_SP_6	CheY	CheY
230	Leptothrix_cholodnii_SP_6	CheY
230	Leptothrix_cholodnii_SP_6	slp
231	Leuconostoc_citreum_KM20	slp
231	Leuconostoc_citreum_KM20	slp
231	Leuconostoc_citreum_KM20	slp	parB
232	Leuconostoc_mesenteroides_submesenteroides_ATCC_8293	slp
232	Leuconostoc_mesenteroides_submesenteroides_ATCC_8293	slp	parB
233	Listeria_innocua_Clip11262	CheR
233	Listeria_innocua_Clip11262	CheV	CheY	CheA
233	Listeria_innocua_Clip11262	slp
233	Listeria_innocua_Clip11262	slp
233	Listeria_innocua_Clip11262	parB	slp	parB
233	Listeria_innocua_Clip11262	slp
234	Listeria_monocytogenes_EGD_e	CheR
234	Listeria_monocytogenes_EGD_e	CheV	CheY	CheA
234	Listeria_monocytogenes_EGD_e	slp
234	Listeria_monocytogenes_EGD_e	slp
234	Listeria_monocytogenes_EGD_e	parB	slp	parB
235	Listeria_welshimeri_serovar_6b_str._SLCC5334	CheR
235	Listeria_welshimeri_serovar_6b_str._SLCC5334	CheV	CheY	CheA
235	Listeria_welshimeri_serovar_6b_str._SLCC5334	slp
235	Listeria_welshimeri_serovar_6b_str._SLCC5334	parB	slp	parB
236	Lysinibacillus_sphaericus_C3_41	CheY
236	Lysinibacillus_sphaericus_C3_41	CheY
236	Lysinibacillus_sphaericus_C3_41	CheV
236	Lysinibacillus_sphaericus_C3_41	CheY	CheB	CheA	CheW
236	Lysinibacillus_sphaericus_C3_41	CheY
236	Lysinibacillus_sphaericus_C3_41	CheY
236	Lysinibacillus_sphaericus_C3_41	CheW
236	Lysinibacillus_sphaericus_C3_41	slp
236	Lysinibacillus_sphaericus_C3_41	CheR
236	Lysinibacillus_sphaericus_C3_41	parB	slp	parB
237	Macrococcus_caseolyticus_JCSC5402	slp
237	Macrococcus_caseolyticus_JCSC5402	slp
237	Macrococcus_caseolyticus_JCSC5402	CheY
237	Macrococcus_caseolyticus_JCSC5402	parB	slp	parB
238	Magnetococcus_MC_1	CheB	CheR
238	Magnetococcus_MC_1	CheV
238	Magnetococcus_MC_1	CheY	CheA
238	Magnetococcus_MC_1	slp
238	Magnetococcus_MC_1	CheY
238	Magnetococcus_MC_1	CheW
238	Magnetococcus_MC_1	parB
238	Magnetococcus_MC_1	CheB	CheY
238	Magnetococcus_MC_1	CheV
238	Magnetococcus_MC_1	CheY	CheW	CheW	CheB
238	Magnetococcus_MC_1	CheY
238	Magnetococcus_MC_1	parB
238	Magnetococcus_MC_1	slp	slp
238	Magnetococcus_MC_1	CheY
238	Magnetococcus_MC_1	CheA	CheY
238	Magnetococcus_MC_1	CheY	parB
238	Magnetococcus_MC_1	parB
238	Magnetococcus_MC_1	CheY
238	Magnetococcus_MC_1	parB
238	Magnetococcus_MC_1	CheW
238	Magnetococcus_MC_1	CheY	CheY
238	Magnetococcus_MC_1	slp
238	Magnetococcus_MC_1	CheW
238	Magnetococcus_MC_1	CheB	CheR	CheY	CheY
238	Magnetococcus_MC_1	CheW
238	Magnetococcus_MC_1	slp	parB
239	Magnetospirillum_magneticum_AMB_1	slp
239	Magnetospirillum_magneticum_AMB_1	CheW	CheY	CheB	CheR
239	Magnetospirillum_magneticum_AMB_1	CheY	CheY
239	Magnetospirillum_magneticum_AMB_1	slp
239	Magnetospirillum_magneticum_AMB_1	parB
239	Magnetospirillum_magneticum_AMB_1	CheY
239	Magnetospirillum_magneticum_AMB_1	slp	CheW	CheB
239	Magnetospirillum_magneticum_AMB_1	CheY	CheY	CheY
239	Magnetospirillum_magneticum_AMB_1	CheY	CheY
239	Magnetospirillum_magneticum_AMB_1	CheY
239	Magnetospirillum_magneticum_AMB_1	CheY
239	Magnetospirillum_magneticum_AMB_1	CheB	CheY	CheW
239	Magnetospirillum_magneticum_AMB_1	slp
239	Magnetospirillum_magneticum_AMB_1	CheY
239	Magnetospirillum_magneticum_AMB_1	CheY
239	Magnetospirillum_magneticum_AMB_1	CheY	CheY
239	Magnetospirillum_magneticum_AMB_1	CheY
239	Magnetospirillum_magneticum_AMB_1	CheY
239	Magnetospirillum_magneticum_AMB_1	CheY
239	Magnetospirillum_magneticum_AMB_1	CheY
239	Magnetospirillum_magneticum_AMB_1	CheY
240	Maricaulis_maris_MCS10	CheY
240	Maricaulis_maris_MCS10	CheY
240	Maricaulis_maris_MCS10	CheA	CheW	CheY	CheB	CheR
240	Maricaulis_maris_MCS10	CheY
240	Maricaulis_maris_MCS10	CheY
240	Maricaulis_maris_MCS10	CheY
240	Maricaulis_maris_MCS10	slp	CheY
240	Maricaulis_maris_MCS10	CheY
240	Maricaulis_maris_MCS10	CheY
240	Maricaulis_maris_MCS10	CheY	CheY
240	Maricaulis_maris_MCS10	slp
240	Maricaulis_maris_MCS10	CheY
240	Maricaulis_maris_MCS10	CheY
240	Maricaulis_maris_MCS10	slp	parB
241	Marinobacter_aquaeolei_VT8	parB
241	Marinobacter_aquaeolei_VT8	parB
241	Marinobacter_aquaeolei_VT8	parB
241	Marinobacter_aquaeolei_VT8	CheY
241	Marinobacter_aquaeolei_VT8	CheY
241	Marinobacter_aquaeolei_VT8	slp
241	Marinobacter_aquaeolei_VT8	CheV	CheR
241	Marinobacter_aquaeolei_VT8	CheY	CheZ	CheA	CheB	slp	CheW
241	Marinobacter_aquaeolei_VT8	slp
241	Marinobacter_aquaeolei_VT8	CheV
241	Marinobacter_aquaeolei_VT8	CheY	CheY	CheW	CheR
241	Marinobacter_aquaeolei_VT8	slp	parB
242	Marinomonas_MWYL1	CheV
242	Marinomonas_MWYL1	CheV	CheR
242	Marinomonas_MWYL1	slp
242	Marinomonas_MWYL1	slp
242	Marinomonas_MWYL1	CheY
242	Marinomonas_MWYL1	CheW
242	Marinomonas_MWYL1	CheY	CheA	CheW	CheR	CheB
242	Marinomonas_MWYL1	CheY	CheZ	CheA	CheB	slp	CheW
242	Marinomonas_MWYL1	slp	parB
243	Mesorhizobium_loti_MAFF303099	CheY
243	Mesorhizobium_loti_MAFF303099	CheY
243	Mesorhizobium_loti_MAFF303099	slp
243	Mesorhizobium_loti_MAFF303099	CheY
243	Mesorhizobium_loti_MAFF303099	CheY
243	Mesorhizobium_loti_MAFF303099	slp	parB
243	Mesorhizobium_loti_MAFF303099	CheY	CheY
243	Mesorhizobium_loti_MAFF303099	CheY
243	Mesorhizobium_loti_MAFF303099	parB
243	Mesorhizobium_loti_MAFF303099	parB
243	Mesorhizobium_loti_MAFF303099	slp	parB
243	Mesorhizobium_loti_MAFF303099	CheW	CheB
243	Mesorhizobium_loti_MAFF303099	slp	parB
243	Mesorhizobium_loti_MAFF303099	parB
244	Metallosphaera_sedula_DSM_5348	parB
244	Metallosphaera_sedula_DSM_5348	slp
245	Methanobrevibacter_smithii_ATCC_35061	slp
246	Methanocaldococcus_jannaschii_DSM_2661	slp	slp
246	Methanocaldococcus_jannaschii_DSM_2661	slp
246	Methanocaldococcus_jannaschii_DSM_2661	slp
247	Methanococcoides_burtonii_DSM_6242	CheW	CheY	CheB	CheA	CheR
247	Methanococcoides_burtonii_DSM_6242	CheY
247	Methanococcoides_burtonii_DSM_6242	CheY
247	Methanococcoides_burtonii_DSM_6242	CheY	CheY
247	Methanococcoides_burtonii_DSM_6242	CheY
247	Methanococcoides_burtonii_DSM_6242	slp
247	Methanococcoides_burtonii_DSM_6242	CheY
247	Methanococcoides_burtonii_DSM_6242	CheY
247	Methanococcoides_burtonii_DSM_6242	CheY
248	Methanococcus_aeolicus_Nankai_3	CheY
249	Methanococcus_maripaludis_C5	CheY
249	Methanococcus_maripaludis_C5	slp
249	Methanococcus_maripaludis_C5	CheW	CheB	CheA
249	Methanococcus_maripaludis_C5	CheY	CheR
250	Methanococcus_vannielii_SB	slp
250	Methanococcus_vannielii_SB	CheW
250	Methanococcus_vannielii_SB	CheW	CheB	CheA
250	Methanococcus_vannielii_SB	CheY	CheR
250	Methanococcus_vannielii_SB	CheY
251	Methanoculleus_marisnigri_JR1	slp
251	Methanoculleus_marisnigri_JR1	slp
251	Methanoculleus_marisnigri_JR1	CheY	CheB	CheA
251	Methanoculleus_marisnigri_JR1	slp
251	Methanoculleus_marisnigri_JR1	slp	CheW	CheR
251	Methanoculleus_marisnigri_JR1	CheY
251	Methanoculleus_marisnigri_JR1	CheY
252	Methanopyrus_kandleri_AV19	slp
253	Methanosaeta_thermophila_PT	CheY
253	Methanosaeta_thermophila_PT	CheY
253	Methanosaeta_thermophila_PT	CheY
254	Methanosarcina_acetivorans_C2A	CheY	CheB	CheA
254	Methanosarcina_acetivorans_C2A	CheY	CheW
254	Methanosarcina_acetivorans_C2A	CheY
254	Methanosarcina_acetivorans_C2A	CheY
254	Methanosarcina_acetivorans_C2A	CheY	CheY
254	Methanosarcina_acetivorans_C2A	CheY
254	Methanosarcina_acetivorans_C2A	CheY
254	Methanosarcina_acetivorans_C2A	CheW	CheY	CheB	CheA	CheR
254	Methanosarcina_acetivorans_C2A	slp
254	Methanosarcina_acetivorans_C2A	CheY
255	Methanosarcina_barkeri_str._Fusaro	CheY	CheB	CheA	CheR
255	Methanosarcina_barkeri_str._Fusaro	CheY	CheW
255	Methanosarcina_barkeri_str._Fusaro	CheY
255	Methanosarcina_barkeri_str._Fusaro	CheY
255	Methanosarcina_barkeri_str._Fusaro	CheY
255	Methanosarcina_barkeri_str._Fusaro	slp
255	Methanosarcina_barkeri_str._Fusaro	CheY
256	Methanosarcina_mazei_Go1	CheY
256	Methanosarcina_mazei_Go1	CheW	CheY	CheB	CheA	CheR
256	Methanosarcina_mazei_Go1	slp
256	Methanosarcina_mazei_Go1	CheY
256	Methanosarcina_mazei_Go1	CheY	CheB	CheA	CheR
256	Methanosarcina_mazei_Go1	CheY	CheW
256	Methanosarcina_mazei_Go1	CheY
256	Methanosarcina_mazei_Go1	CheY
256	Methanosarcina_mazei_Go1	CheY
256	Methanosarcina_mazei_Go1	CheY	CheY
256	Methanosarcina_mazei_Go1	CheY
257	Methanosphaera_stadtmanae_DSM_3091	slp
258	Methanospirillum_hungatei_JF_1	CheW	CheW
[truncated: 1,569 more rows]
[truncated: 1 more columns]
