# Supplementary material for: Deciphering chemotaxis pathways using cross species comparisons
Source: BMC Syst Biol. 2010 Jan 11;4:3. doi: 10.1186/1752-0509-4-3 (PMC2829493; doi:10.1186/1752-0509-4-3)
Supplement: Additional file 4 — Table S3 The most frequently observed operons in our data set and their associated Zaslaver scores. [file 1752-0509-4-3-S4.XLSX]

## Sheet: Observed operons
	all observed operons containing >=1 of ABRWY		operon	number of observed operons
1	YAWRBY		YAWRB	34
2	AWYBR		YAWRBY	30
3	WRABY		AWRBY	10
4	AWBRYY		WBRAYW	5
5	YAWRB		YAWWRB	4
6	YAWRB		WYBAR	4
7	YAWRB		AWYBR	4
8	YAWRB		YAYWRBY	2
9	YAWRBY		YAWYWRBY	2
10	YAWRBY		BRWYA	2
11	YAWRB		AWBRYY	2
12	YAWRB		YYYAWRB	1
13	AWRBY		YYAYAWRB	1
14	WYBAR		YYAWRB	1
15	YAWRBY		YWAWRBY	1
16	YAWRBY		YWARYB	1
17	YAWRBY		YAWYWRB	1
18	YAWRBY		YAWWRBYYY	1
19	YAWRBY		YAWWRBY	1
20	YAWWRB		YAWRRB	1
21	YAWRBY		YAWRBYA	1
22	YAWRBY		YAWRBB	1
23	YAWRBY		WYAWRB	1
24	YAWRBY		WWAYBR	1
25	YAWRBY		WRYAB	1
26	YAWRBY		WRABY	1
27	YAWRBY		WBARYY	1
28	YAWRBB		BRWYAW	1
29	YAWRBY		AWRYBY	1
30	YAWRBY		AWRBYY	1
31	YAWRBY		ARBYWY	1
32	WBARYY		ARBYW	1
33	YAWRBY		ARBWY	1
34	AWYBR		total	121
35	YAWRB
36	YAWRB
37	YAWRB
38	AWRBY
39	WBRAYW
40	WBRAYW
41	ARBYWY
42	WBRAYW
43	WBRAYW
44	WBRAYW
45	YAWRBY
46	AWRBY
47	YAWRB
48	YAWRBYA
49	YAWRB
50	YAWRB
51	AWRYBY
52	BRWYA
53	BRWYA
54	YAWRB
55	AWRBY
56	YAYWRBY
57	AWRBY
58	YAWRB
59	YAWYWRBY
60	YAWYWRBY
61	YAWRRB
62	YAYWRBY
63	YAWYWRB
64	YAWRBY
65	YAWRBY
66	YAWRB
67	YAWRB
68	YAWRB
69	YAWRBY
70	YAWRBY
71	BRWYAW
72	AWYBR
73	YAWRB
74	WYBAR
75	WYBAR
76	WYBAR
77	AWYBR
78	YAWRBY
79	YAWWRBY
80	AWBRYY
81	AWRBY
82	AWRBYY
83	WYAWRB
84	YAWRBY
85	YAWRB
86	YAWRB
87	YAWRB
88	YWAWRBY
89	AWRBY
90	YAWRBY
91	YAWRBY
92	YAWWRB
93	ARBWY
94	YAWRB
95	YYAWRB
96	YAWRB
97	YAWWRB
98	YAWRB
99	WRYAB
100	AWRBY
101	YAWRB
102	YAWRB
103	YAWRB
104	YAWRB
105	YAWRB
106	YAWRB
107	YAWRB
108	AWRBY
109	AWRBY
110	YAWRBY
111	YAWRBY
112	YWARYB
113	YAWWRBYYY
114	YAWRB
115	YYYAWRB
116	WWAYBR
117	YAWRB
118	YAWWRB
119	YYAYAWRB
120	YAWRB
121	ARBYW

## Sheet: Zaslaver scores
linear permutation	linear Zaslaver score		circular permutation	circular Zaslaver score
RBYAW	20		AWBRY	9
WAYBR	20		AYRBW	9
BRYAW	22		AWRBY	10
RBWAY	22		AYBRW	10
WAYRB	22		ABRYW	11
YAWBR	22		ARBYW	11
AWYBR	23		AWYBR	11
RBAWY	23		AWYRB	11
RBYWA	23		ARBWY	14
YWABR	23		AYWBR	14
BRWAY	24		ABRWY	15
WABRY	24		ARYBW	15
YAWRB	24		AWBYR	15
YRBAW	24		AYWRB	15
AWYRB	25		ABYRW	16
BRAWY	25		AWRYB	16
BRYWA	25		ABWRY	19
RBAYW	25		ARWBY	19
RYBAW	25		AYBWR	19
WABYR	25		AYRWB	19
WARBY	25		ABWYR	20
WYABR	25		ARYWB	20
YBRAW	25		ABYWR	21
YWARB	25		ARWYB	21
AWBRY	27
AYWBR	27
BRAYW	27
RBWYA	27
WYARB	27
YRBWA	27
AWBYR	28
AWRBY	28
BYRAW	28
RYBWA	28
WARYB	28
YBRWA	28
AYWRB	29
BRWYA	29
AWRYB	31
BYRWA	31
RWBAY	31
WBARY	31
WBRAY	31
YABWR	31
YARBW	31
YRABW	31
BWARY	32
BWRAY	32
RABWY	32
RAWBY	32
RWABY	32
RYABW	32
WBAYR	32
WRBAY	32
YABRW	32
YARWB	32
YBAWR	32
YBWAR	32
YRAWB	32
YWBAR	32
BWAYR	33
RYAWB	33
WRABY	33
YBARW	33
RABYW	34
WYBAR	34
BAWRY	35
BYAWR	35
BYWAR	35
RAWYB	35
RWAYB	35
YRWAB	35
ARBWY	36
ARWBY	36
AYBWR	36
AYRBW	36
BARWY	36
BAWYR	36
BYARW	36
RAYBW	36
RWBYA	36
RYWAB	36
WBRYA	36
WBYAR	36
WRAYB	36
YBWRA	36
YWBRA	36
YWRAB	36
ABWRY	37
AYBRW	37
AYRWB	37
BWRYA	37
BWYAR	37
RAYWB	37
WRBYA	37
YRWBA	37
ABRWY	38
ABWYR	38
ARBYW	38
BARYW	38
RYWBA	38
WYBRA	38
WYRAB	38
YWRBA	38
ARWYB	39
BYWRA	39
ABRYW	40
ARYBW	40
BAYWR	40
RWYAB	40
WBYRA	40
WYRBA	40
ARYWB	41
BAYRW	41
BWYRA	41
WRYAB	41
ABYWR	42
RWYBA	42
ABYRW	43
WRYBA	43
