# Supplementary material for: Deciphering chemotaxis pathways using cross species comparisons
Source: BMC Syst Biol. 2010 Jan 11;4:3. doi: 10.1186/1752-0509-4-3 (PMC2829493; doi:10.1186/1752-0509-4-3)
Supplement: Additional file 5 — Text S2 Species with PpfA homologues. List of the 77 species with a PpfA homologue in a che operon. [file 1752-0509-4-3-S5.TXT]

Text S2:  The 77 species with a PpfA homologue in an operon with at least 1 che gene, with no parB homologue in the same operon:

Aeromonas hydrophila subhydrophila ATCC 7966
Aeromonas salmonicida subsalmonicida A449
Agrobacterium vitis S4
Aliivibrio salmonicida LFI1238
Alkalilimnicola ehrlichei MLHE 1
Alkaliphilus oremlandii OhILAs
Alteromonas macleodii 'Deep ecotype'
Anaeromyxobacter dehalogenans 2CP 1
Bdellovibrio bacteriovorus HD100
Bradyrhizobium japonicum USDA 110
Burkholderia phymatum STM815
Caldicellulosiruptor saccharolyticus DSM 8903
Candidatus Methanoregula boonei 6A8
Candidatus Methanosphaerula palustris E1 9c
Cellvibrio japonicus Ueda107
Clostridium beijerinckii NCIMB 8052
Colwellia psychrerythraea 34H
Desulfitobacterium hafniense Y51
Desulfotomaculum reducens MI 1
Desulfovibrio desulfuricans subdesulfuricans str. G20
Desulfovibrio vulgaris subvulgaris DP4
Geobacillus thermodenitrificans NG80 2
Geobacter lovleyi SZ
Hahella chejuensis KCTC 2396
Halorhodospira halophila SL1
Halothermothrix orenii H 168
Idiomarina loihiensis L2TR
Janthinobacterium Marseille
Lawsonia intracellularis PHE/MN1 00
Maricaulis maris MCS10
Marinobacter aquaeolei VT8
Marinomonas MWYL1
Methanoculleus marisnigri JR1
Myxococcus xanthus DK 1622
Pelobacter propionicus DSM 2379
Phenylobacterium zucineum HLK1
Pseudoalteromonas atlantica T6c
Pseudoalteromonas haloplanktis TAC125
Pseudomonas aeruginosa PAO1
Pseudomonas entomophila L48
Pseudomonas fluorescens Pf 5
Pseudomonas mendocina ymp
Pseudomonas putida F1
Pseudomonas stutzeri A1501
Pseudomonas syringae pv. phaseolicola 1448A
Ralstonia eutropha H16
Rhodobacter sphaeroides 2.4.1
Rhodopseudomonas palustris BisA53
Rhodospirillum rubrum ATCC 11170
Saccharophagus degradans 2 40
Shewanella amazonensis SB2B
Shewanella baltica OS155
Shewanella denitrificans OS217
Shewanella frigidimarina NCIMB 400
Shewanella halifaxensis HAW EB4
Shewanella loihica PV 4
Shewanella oneidensis MR 1
Shewanella pealeana ATCC 700345
Shewanella piezotolerans WP3
Shewanella putrefaciens CN 32
Shewanella sediminis HAW EB3
Shewanella woodyi ATCC 51908
Sorangium cellulosum 'So ce 56'
Stenotrophomonas maltophilia K279a
Syntrophomonas wolfei subwolfei str. Goettingen
Thermotoga lettingae TMO
Thioalkalivibrio HL EbGR7
Vibrio cholerae O1 biovar eltor str. N16961
Vibrio fischeri ES114
Vibrio harveyi ATCC BAA 1116
Vibrio parahaemolyticus RIMD 2210633
Vibrio splendidus LGP32
Vibrio vulnificus CMCP6
Xanthomonas axonopodis pv. citri str. 306
Xanthomonas campestris pv. campestris str. 8004
Xanthomonas oryzae pv. oryzae KACC10331
uncultured methanogenic archaeon RC I
