# Supplementary material for: Deciphering chemotaxis pathways using cross species comparisons
Source: BMC Syst Biol. 2010 Jan 11;4:3. doi: 10.1186/1752-0509-4-3 (PMC2829493; doi:10.1186/1752-0509-4-3)
Supplement: Additional file 6 — Table S4 Operons used in the study. Table showing all 1419 operons and their compressed equivalents, where multiple copies of che genes have been ignored. [file 1752-0509-4-3-S6.XLS]

## Sheet: Compressed.vs.Uncompressed.oper
	operon	counts	Relative Freq			operon	counts	Relative Freq		206 species
Original	Y	634	0.446794		Compressed	Y	708	0.498943		1419 operons
Original	W	121	0.532065		Compressed	W	128	0.589147		203 operons with multiple ches
Original	R	84	0.591261		Compressed	ABRWY	121	0.674419
Original	YY	69	0.639887		Compressed	R	85	0.73432
Original	ABWY	61	0.682875		Compressed	ABWY	63	0.778717
Original	ABRWY	58	0.723749		Compressed	AWY	30	0.799859
Original	ABRWYY	38	0.750529		Compressed	WY	29	0.820296
Original	AWY	27	0.769556		Compressed	BW	27	0.839323		operons with multiple copies of cheA	3
Original	AW	23	0.785765		Compressed	AY	26	0.857646		operons with multiple copies of cheB	1
Original	WY	21	0.800564		Compressed	ABRY	25	0.875264		operons with multiple copies of cheR	3
Original	BW	21	0.815363		Compressed	AW	24	0.892178		operons with multiple copies of cheW	42
Original	BR	20	0.829457		Compressed	BR	20	0.906272		operons with multiple copies of cheY	164
Original	AY	20	0.843552		Compressed	BRY	19	0.919662
Original	B	19	0.856942		Compressed	B	19	0.933051
Original	BRY	16	0.868217		Compressed	ABRW	16	0.944327
Original	ABRW	15	0.878788		Compressed	RY	14	0.954193
Original	RY	14	0.888654		Compressed	BRW	10	0.96124
Original	ABRY	13	0.897815		Compressed	RWY	8	0.966878
Original	ABRWWY	12	0.906272		Compressed	ABW	8	0.972516
Original	ABRYY	10	0.913319		Compressed	BY	6	0.976744
Original	BRW	8	0.918957		Compressed	BRWY	6	0.980973
Original	ABW	8	0.924595		Compressed	ABY	6	0.985201
Original	WYY	7	0.929528		Compressed	RW	5	0.988724
Original	WW	7	0.934461		Compressed	ARWY	5	0.992248
Original	RWYY	7	0.939394		Compressed	A	4	0.995067
Original	BY	6	0.943622		Compressed	BWY	3	0.997181
Original	BWW	6	0.947851		Compressed	ARY	1	0.997886
Original	ABY	6	0.952079		Compressed	AR	1	0.998591
Original	BRWY	5	0.955603		Compressed	ABR	1	0.999295
Original	AYY	5	0.959126		Compressed	AB	1	1
Original	YYY	4	0.961945				1419
Original	RW	4	0.964764
Original	A	4	0.967583
Original	BRYY	3	0.969697
Original	ABRWYYY	3	0.971811
Original	ABRWWYY	3	0.973925
Original	BWY	2	0.975335
Original	BRWW	2	0.976744
Original	AWWY	2	0.978154
Original	ARWYY	2	0.979563
Original	ABRWWYYY	2	0.980973
Original	YYYY	1	0.981677
Original	WWY	1	0.982382
Original	RWY	1	0.983087
Original	RWW	1	0.983791
Original	RR	1	0.984496
Original	BWWY	1	0.985201
Original	BRWYY	1	0.985906
Original	AYYY	1	0.98661
Original	AWYY	1	0.987315
Original	AWW	1	0.98802
Original	ARY	1	0.988724
Original	ARWYYY	1	0.989429
Original	ARWY	1	0.990134
Original	ARWWY	1	0.990839
Original	AR	1	0.991543
Original	ABWYY	1	0.992248
Original	ABWWY	1	0.992953
Original	ABRWWYYYY	1	0.993658
Original	ABRWW	1	0.994362
Original	ABRRYYY	1	0.995067
Original	ABRRWY	1	0.995772
Original	ABR	1	0.996476
Original	ABBRWY	1	0.997181
Original	AB	1	0.997886
Original	AABRYYY	1	0.998591
Original	AABRWYYY	1	0.999295
Original	AABRWYY	1	1
		1419
