# Supplementary material for: Deciphering chemotaxis pathways using cross species comparisons
Source: BMC Syst Biol. 2010 Jan 11;4:3. doi: 10.1186/1752-0509-4-3 (PMC2829493; doi:10.1186/1752-0509-4-3)
Supplement: Additional file 15 — Text S3 Sequences of CheY homologues. Sequences in fasta format of the 72 CheY homologues which were only found when using CheY6 from R. sphaeroides as a BLAST query sequence. [file 1752-0509-4-3-S15.TXT]

>gi|110638299|ref|YP_678508.1| response regulator [Cytophaga hutchinsonii ATCC 33406]
MCLSKNIYLADDDEDDRLFFRDALSEVCKEMRLTIAKDGVELMDILYLPPSPLPDVIFLDLNMPVKNGFE
CLEEIKKSELLKHLPIIIFSTTVQEEAVNKVYKEGANFYICKPDNFNHLKKALKKVLSIDWLKEVKQISK
EQFIVSVA

>gi|110638821|ref|YP_679030.1| response regulator, CheY-like [Cytophaga hutchinsonii ATCC 33406]
MNSTIDWVLLVDDDEIQNFIHLRILGKYISADRITVATNGEEAITIIRKLIENKVNHENGLIFLDINMPI
MNGFQFLKIFKEEYGAQFPHTKVYPLSSSEDLSDVIQMNKLGVENYIVKPLTHEQAGELLNK

>gi|110639589|ref|YP_679799.1| two-component response regulator, CheY-like [Cytophaga hutchinsonii ATCC 33406]
MADKATIYIIDDDEIFQFITRKSFERLERNDNLFFFLNGEDALSSIKEAISGNKPSPDLIFLDINMPIMD
GWDFLAELIKLEGEMKKTPQIYMVSSSIDDKDLIKSKTYNMIKDYIVKPIKDTHIKELLNNLN

>gi|111220482|ref|YP_711276.1| putative two-component system response regulator [Frankia alni ACN14a]
MDADTVGLGRDDAVAPARGSSGTARSPDSPRRVVVVDDADGVRELLCLLLSTEPDFVVVGAAANGAEAID
EVVRTAPDLVLLDLAMPVLDGLGALPRIRRVAPYATVVIFTGFSEDALLDRVLALGADALLEKGLATGPL
VDQLRRLCAARAPAAESP

>gi|11498855|ref|NP_070084.1| response regulator [Archaeoglobus fulgidus DSM 4304]
MKGKGGSMKPRVMIVEDDLAVLEALKLMLEDYYEVIVALNGREAIALYEKFRPDIVLMDISMPEVDGVEA
TKAILQKDPKAVILCVTAFAAHRGQEILDAGAREIIEKPFTRKYLLDRIEHYLQKQKV

>gi|11498980|ref|NP_070213.1| response regulator [Archaeoglobus fulgidus DSM 4304]
MKQKPRVLIVEDDAAILEAVQLMISDRYNLLTATNGEEAVRLYKMFKPDIVLMDIAMPVMDGVEAAKEIK
KFDPDAKIIGITAYARRRGQELLDAGALEILEKPFTRKKLLETIEKYLPSEE

>gi|115523296|ref|YP_780207.1| response regulator receiver protein [Rhodopseudomonas palustris BisA53]
MPGLVTQRPVVLVVEDESFLRENAVEIIEAAGFVALQASNADEAIQILESRDDIRVMFTDIQMPGSMDGL
KLAQAVRGRWPPIEIVATSGRVMLGEHDLPARGRFVAKPYSAAEITRTLSELTA

>gi|116250448|ref|YP_766286.1| putative two-component response regulator transcriptional regulatory protein [Rhizobium leguminosarum bv. viciae 3841]
MTTLFYVDDSKDDLFYVDYMSKKQQLDVDLFCFSTAEMALEALETRAAEGKTSPDLLVADLYMPLDSGIV
LITRLRLDDRFKAMRLAICSGSDAAEDRARSLDAGADVYLEKPLDLAAIILNLEM

>gi|116332089|ref|YP_801807.1| receiver protein of a two-component response regulator [Leptospira borgpetersenii serovar Hardjo-bovis JB197]
MKDTVKNNAILCVDDEPIILIALKQELKKQFGNEFQYETAVNASEALEVVDELAENGINVILILSDWRMP
GIKGDEFLIHIHQKYPDIRSILITGYIDDAAVERVKKEAGTYAVLPKPWDPKQLADAVKVCCNRN

>gi|116621338|ref|YP_823494.1| response regulator receiver protein [Solibacter usitatus Ellin6076]
MKTPTSSTPYILLVDDNRDGLLVRRSLLEEVGYRVKMAINGEEGLKLFEAEKFDVVVTDYRMPQMDGAEL
IQKIRILDPQARVILLSGFVEPLGLTEQNTGADAVITKSSNEPAHLVRSVKRLVNRALRKPPASQKSAIS
RIQAIGR

>gi|117927471|ref|YP_872022.1| response regulator receiver protein [Acidothermus cellulolyticus 11B]
MLPRSSSVPLVAAMAAHDATASSGTSVRRCRVVVADDAAGMRALLATLLSIEPDFDVVGVARDGAEAVDL
VLREQPDLLVIDITMPVMSGTEAIRRIREANPRVRVAVLSGERQPLPPGADAILVKGTVNEELIAVLRRL
CRAGSQHDAPPPADC

>gi|118577235|ref|YP_899475.1| response regulator receiver protein [Pelobacter propionicus DSM 2379]
MILKPITVLIVEDEPGHAKLALKYFSKLEDVTSLTFSTGRKALEYLADKEVVELRHHVVVLDLNMPGMDG
QQVLENIKKSEKLAIVPVIVLSSTDSEEEISKCYASGANLYLVKQMDYAEYKNTLFYISEYIQMYRRT

>gi|120586877|ref|YP_961222.1| response regulator receiver protein [Desulfovibrio vulgaris subsp. vulgaris DP4]
MNIPARLLIIDDEERIRQLMLDYLEDHDEFEVRLCGSAEEALDMLAREPADVCIVDTRLPGMDGLTFIET
ARRQTLCPRFMLHTGSVELASPPALAECGLPEDDVFLKPCDMERMIARMRALLWPDGETA

>gi|127511637|ref|YP_001092834.1| response regulator receiver protein [Shewanella loihica PV-4]
MSRAKILIIDDDPVCTGILLAMLGDDYDVTSVNSGSGGIEVLKSLTPDLILLDITMPHVNGYQVIQYLKG
SEETAKIPLVVISSLAEQSDKDFALKLGVDDYITKPVMPDAIQEMIEAYL

>gi|134095693|ref|YP_001100768.1| response regulator [Herminiimonas arsenicoxydans]
MNKISVDAGCNPLHIFLVEDSLDVRELMIENLAMIPGVVVSGVSESESDALAQLDMQPCDILIVDIQLKK
GNGINLLRQLSERRTSDLVKIICSNNSTEIFRRVGRQYGVDHFFDKTSEFPQLFNLVRDLSSAHYECQGH
L

>gi|145220457|ref|YP_001131166.1| response regulator receiver protein [Prosthecochloris vibrioformis DSM 265]
MNILVIDDDPAVRKFICTTLKREGHQVIEAGDGVTGIRMLNENKAITLMITDLIMPEKEGIETIMEVRKS
HPDLKIIAISGGGKVGPENYLVLADALGADATLKKPFSVQELLLSLKLLD

>gi|146282704|ref|YP_001172857.1| response regulator [Pseudomonas stutzeri A1501]
MTTVLVVDDEYLIVEVLTLALEDVGFMVTQASNGKKALDALHREGLSLVVCDFMMPLMNGLELAEEIRRH
AEWSHIPIVLMSGGHAGLASQAPGLFDHILQKPFDVTKFIDIVIDLIGDPKPGAPAGGSDSRR

>gi|146299715|ref|YP_001194306.1| response regulator receiver protein [Flavobacterium johnsoniae UW101]
MEFNSTILLIEDNLIDQLVTKQLLKKILDINQVAIANNGLEGLQWIIKNKKAKQKLVILLDIQMPIMNGF
EFLDIFQTLNMEIQKETQIYVVSSTLDSDEIEQIRKNEYVCDFLNKPIPVEELKKQFLNSFLF

>gi|146300072|ref|YP_001194663.1| response regulator receiver protein [Flavobacterium johnsoniae UW101]
MQKNALNILLADDDEDDRLFFKDAFEEIKIQTNVEFVHDGMQLMDHLMNSDNKLPDILFLDLNMPKKTGK
ECLIEIKKTEHLKNIIIAIYSTSSSEEDIEDTFIQGANIYIKKPSDFNTLKKIINEVVTVNWHYHTSGLN
RDNFLLRLK

>gi|146301481|ref|YP_001196072.1| response regulator receiver protein [Flavobacterium johnsoniae UW101]
MISVDNQDTESPEEKEPVKILLAEDDTEDQELFIDALDEAKIASEVTTVENGQELLDTLRDESQSDPDII
FIDVNMPVKGGKKALEEIKKDDELRGIPTVMLSTWDHPSDIEDAFAKGADLYVQKPNSFNAFVLLLKKVF
LLHWAKALLGPVRNLFFVSEKNVGKE

>gi|146301558|ref|YP_001196149.1| response regulator receiver protein [Flavobacterium johnsoniae UW101]
MQQGIMTQKTYKHILLADDDPDDCDFFSEVFNENFPEVKLSISNDGAALINLLEGPPNPEADLIFLDLNM
PILSGAECLEKIRSSLELKNHIVIIFSTSSSPSDIEKMYAMGANYFITKPVEYQHLVKLISKAMSLAAET
HTKQPSFENFNITI

>gi|146301561|ref|YP_001196152.1| response regulator receiver protein [Flavobacterium johnsoniae UW101]
MLIKNYDNEIIMTQKLFKHILLADDDLDDCDFFSDVFKTNFPDVKLSVSNDGGALLTLLEGPPHPKADMI
FLDLNMPVVSGPECLEKIRTSTELKNHVIVIFSTSNSPDDIQKMYSLGANYFITKPSEYNHLSRLISKAM
SLVSHTDVRQPAFENFHIKI

>gi|147918780|ref|YP_687496.1| putative response regulator (CheY-like) [uncultured methanogenic archaeon RC-I]
MPMIECSPACRVGIAIVEDEKELVKVYEKAFSRRKIEICFIAYDGLEAVKLYLSCTPRPHAVLMDYRLPI
MNGLEATSEIKKIDPEAKVIFLSADVSVRDDAMKAGAFAFLKKPASLKEILDTVQKALGRIPAV

>gi|150006437|ref|YP_001301181.1| putative two-component system response regulator [Bacteroides vulgatus ATCC 8482]
MRKKILVLDDKIAIAKVLSIYLASDYDCIWLPNGIEGVKWPQEGNIPDLIISDIRMPEMRGDEFLEWIKS
NQLFKHIPVVMLSSEDSTTERIRLLQEGAEDYIVKPFNPMELKVRIKKIIE

>gi|158333514|ref|YP_001514686.1| response regulator [Acaryochloris marina MBIC11017]
METDPIDILLVEDNPGDVFLITRMLEESSLSYTLHRVDNGKSATDFLRNLRSYEQAPFPQLILLDLNLPI
MNGKEVLADIKTDQKLKHIPVIVLSTSNAPEDIEESYRLKADYYVTKPSSFHEFAGKAQDIQDFWLQWQG
RN

>gi|158338977|ref|YP_001520154.1| response regulator [Acaryochloris marina MBIC11017]
MIEILLVEDDEGDIELTLEAFNRSKVALRVNVVRDGIEALDYLQKKGEFETARTPDLMLLDLNLPRKDGR
EVLTDMQESDRFKQIPVVVLTTSDADEDILKSYKIGANAYVTKPVGLKGLVKVVNLLEDFWFTIVKLPPH
DM

>gi|158341306|ref|YP_001522331.1| two-component response regulator (CheY) [Acaryochloris marina MBIC11017]
MKRILLVEDEKRVASFIEKGLLKHGYCPTLVTDGEQALNQIYHESYDLVLLDLGLPIISGRAVLQTLRQQ
GFTLPIIVLTAYSEKKNLALGLGADGFIDKPFRFSELLEVIQSHLPQE

>gi|158522246|ref|YP_001530116.1| response regulator receiver protein [Desulfococcus oleovorans Hxd3]
MASILIIDDEKSVLEMIRHNLSRFGHTIHIAESAREGLATFKEESIDLVIADILLPELDGMHVVRHIRNL
AGTALPIIGISSTPWLPDREHFDAVLSKPFPVENLVDCVREYTRKRTA

>gi|159897748|ref|YP_001543995.1| response regulator receiver protein [Herpetosiphon aurantiacus ATCC 23779]
MSTTVVLYIEDNPDNMLLVERLLIARGCQMLKAINGSTGIELALAHNPQIILLDINLPDIDGYEVARRLR
DAPQTATIPIVAVTANALKGDAEKAIAAGCDGYVSKPINLRDLWNAMLQFIEAPST

>gi|159897800|ref|YP_001544047.1| response regulator receiver protein [Herpetosiphon aurantiacus ATCC 23779]
MPPIQKAFVMVVEDNADNMWIITEMLNDDPRVRYCNVRPSGKQLFAFMAKNDVPPINLVLLDLNLPGDDG
YSILEKIRVHPKLSNAIVVAVSADNTAEDVAKVRASGFDGFIGKPLRHDRFPEQLQRVMDGEAVWEPD

>gi|159898669|ref|YP_001544916.1| response regulator receiver protein [Herpetosiphon aurantiacus ATCC 23779]
MSLIQKMTKAFVLIVEDNIDNMLVLTELLNVMPEVRYCNVRPSGRQLFAFLENDAVPAINLILLDINLPR
ENGYVLLPKIRVHPKLCNALVIAVSAQTGPQEVAKIRAAGFDGFLAKPLHFQRFPEQLRRIMNGEQIWEG
A

>gi|160880991|ref|YP_001559959.1| response regulator receiver protein [Clostridium phytofermentans ISDg]
MNILIVDDVAFIRIGIKSSLSKYRNLYMFDAGTYEEAVKILDEEKIDLIFLDLNLNTNSQTKLEHENGLD
IVRYLMEKEIDMPYVAILSGTVNESKMREAYNLGITNIVSKPFSTESLMSIIDEVHDVMYQVPLPR

>gi|160881648|ref|YP_001560616.1| response regulator receiver protein [Clostridium phytofermentans ISDg]
MKILIAEDDFASRKFMLRFLSQYGECDITVDGMEAVDAFTMALESNEPYDLVCLDIMMPALDGYQALKGI
RDLEKEKGIPEEKQAKIIMTTALSEGRNVTKAFELGCVAYAGKPIDQTKFENVLKKLELL

>gi|163841643|ref|YP_001626048.1| two-component response regulator [Renibacterium salmoninarum ATCC 33209]
MIRLLIADDQALVRGALAALLNLEADIEVVAEVGRGDEVLAAALAHHADVALLDVEMPGLDGIAAAAQLH
GSMPECRVLMVTTFGRPGYLRRAMQAGASGFVVKDTPAKQLAEAVRKVQSGLRVVDPTLAAETLTSGKAH

>gi|169826404|ref|YP_001696562.1| putative response regulatory protein [Lysinibacillus sphaericus C3-41]
MDDEPLALVSMNKHLQEFDRIEVIETFTSVKELLIEGPNLDFQVAFLDIEMPSMNGLEIAELLTSWNHSI
YIVFVTAYRDYAVQAFELPSIDYLLKPASTSRLATTIYRIEELLHPKITSLPTLCHSAPLLKIKCFGEFV
VSYEGKPLHRI

>gi|182411864|ref|YP_001816930.1| response regulator receiver protein [Opitutus terrae PB90-1]
MLPLDPILLVEDEPDAVTLLQHAFARAGISHPVHTVHDGDQAIAYLDGRSAFADRSAYPLPSVVLLDLKL
PRCSGLEVLAWIRGDPRFATLPVVVLTSSKERSDLRRAYAAGANSYLVKPSSLTQLVELASAFRAFWLEH
NEAPPRHAA

>gi|182411889|ref|YP_001816955.1| response regulator receiver protein [Opitutus terrae PB90-1]
MLQPELDSPKKSLRILYADDMRELREVARIALTRDGHTVECVGDGQQALELLAANPDGYDLVITDHHMPH
VNGIELVTQLREMPYHGKVLIFCSELSSAVNETYQRLKVDRILYKPVFPSELRQVLVDLFQPVSCST

>gi|182412756|ref|YP_001817822.1| response regulator receiver protein [Opitutus terrae PB90-1]
MSDPKRILLAEDSPQDIEMTLSALSDYRLTNEIVVVNDGEQALDYLYARGAFADRVPGNPVVVLLDLKMP
KVDGLEVLRTIKQDEQLRTTPVVMLTSSREEQDVVRSYRLGTNAYVVKPVDFHCFIEAVKQLGAFWTIHN
EPPPRMVVPGAGRSSAESRQ

>gi|182413451|ref|YP_001818517.1| response regulator receiver protein [Opitutus terrae PB90-1]
MTRILFIEESDLFREAMEFCLPRFGHSVFAVAGEREARAVADTEVIEVILMDLDLPIGGGLALCASLHQD
AQLGRIPIIVLTELVTPEVSRRALEAGAAGLVAKPFEWDLLLDLITRVTRRATPPLPALFPIACRPVSPP
SCVARENSDR

>gi|187921651|ref|YP_001890683.1| response regulator receiver protein [Burkholderia phytofirmans PsJN]
MSLPIVIADDSLLARKVLTKALPPDWEVDVSYASNGREALALYREGKASVMFLDLTMPDMTGYQVLEALQ
HEDLNTFVIVVSADVQPMAQSRVRALGAVAFIAKPVTPEAVLPILKEYGLYV

>gi|189423217|ref|YP_001950394.1| response regulator receiver protein [Geobacter lovleyi SZ]
MKTEFDQKTALAMLWVEDDEMILELQASLIIASFPAITLYTAANGKQGLELFLTHTPDIVVTDINMPEMC
GVQMAETIRAIKPDTKLIAISGKTAETGKNGKFSLQSPAGKTTEFDCFIVKPVLLADLFSAIEKCLAEIA
QQASKPGCSA

>gi|189424967|ref|YP_001952144.1| response regulator receiver protein [Geobacter lovleyi SZ]
MRSLIVDDDDIGRLMLATFLEDFGPCDQAENGQQALDLIDAATAEGNSYNLICLDIVMPVMDGTTTLRGI
RERDQKQGGRTKVFMISACSSPEDIQDAFFEGDCDDYVVKPFQREAVSQMLQRHKLI

>gi|190574246|ref|YP_001972091.1| putative two-component response regulator protein [Stenotrophomonas maltophilia K279a]
MNKLTVLLVDDHEGFINAAMRHFRKIDWLQIVGSAGNGLEAIERSETLRPQVVLMDLAMPEMGGLQATRL
IKSQDDAPYIVIASHFDDAEHREHALRAGADNFVSKLSYIQEVMPILEGLREEQS

>gi|196156093|ref|YP_002125582.1| putative two-component response regulator [Alteromonas macleodii 'Deep ecotype']
MTRKQTQPINILMADDDEDDRLLTVDALAESRVLNNLFCVEDGVELLEFLRHEGKYTDPASAPRPSLILL
DLNMPRKDGREALQELKNDPKLRSIPVVILTTSKEEEDMLRGYDLGCASYITKPVNFEGLVELMRALGRY
WIEFVELPSE

>gi|206890494|ref|YP_002247997.1| sensory box histidine kinase/response regulator [Thermodesulfovibrio yellowstonii DSM 11347]
MSKRALVIEDNELVRETLKALLEFLNFEVITAENGEIALEKFVSQLNSNNFFDVILVDLVMPGMSGKEVI
QELKKYDPNVNALISSGYFNDSSIVEYEKLGFKGVLNKPYTLEELKEVLKKLNLI

>gi|206900353|ref|YP_002250465.1| transcriptional regulatory protein [Dictyoglomus thermophilum H-6-12]
MKKILIVEDEQNVRGLIKETLEFLNKYEIHEAGTGKEALEKIKELNPDLVILDIMLPDIDGYTICEQIKE
DPSLNSLVLILTARSSDLDKRVGYSMGADDYMTKPFGLADLITRVENLLGE

>gi|217966674|ref|YP_002352180.1| response regulator receiver protein [Dictyoglomus turgidum DSM 6724]
MVKVFIIDDSKDFINSAIKLLTEEGIEVIGYAYSGKEGIESLQNLNPDIVFVDIVMPDMDGFSVIKELKK
LNNPFKTVILTLYDNDEYRKVSEEIADGFVSKSDFFSKIKEILEGILREEKKKTIYKK

>gi|217967137|ref|YP_002352643.1| response regulator receiver protein [Dictyoglomus turgidum DSM 6724]
MKKILIVEDEENVRGLIKETLGFLNKYEIHEAGTGREALEKIKELNPDLVILDIMLPDIDGYTICEQIKE
DPSLNSLVLILTARSSNLDKKVGFSMGADDYMTKPFGLADLITRVENLLGE

>gi|218778025|ref|YP_002429343.1| response regulator receiver protein [Desulfatibacillum alkenivorans AK-01]
MSRILVIDDDSQIRKMLRKMLATAGYAVAEARDGAQALDIQAREPADMIITDIIMPVKGGIDTIQEFTEK
YPGVKIIAMSGGGFLGAEDHLTIPQRMGVVHTFAKPLEREKILSAVKDLLNQPVA

>gi|218778165|ref|YP_002429483.1| response regulator receiver protein [Desulfatibacillum alkenivorans AK-01]
MARILVVDDDVNITSMLRRLFQRRGYDVDEAINGKQALQVMDQNLPDLVITDIIMPEMEGAELIMEIRKR
APGVKIIAISGGGRIQPADYLDLAEKLGAECSFAKPVKQSDMLAAVERLLETG

>gi|220915240|ref|YP_002490544.1| response regulator receiver protein [Anaeromyxobacter dehalogenans 2CP-1]
MAPEPSPLRILVAEDDPAVARLYTAYAQSRGHTVLVAHDGAEAFSAAADQGPDLILLDVAMPKVDGRDAL
RRLKADPRTQGIPVLVISAHGSDQNLRELMLGLGAWDVMEKPVDLQIAFNKAERLARR

>gi|220917453|ref|YP_002492757.1| response regulator receiver protein [Anaeromyxobacter dehalogenans 2CP-1]
MPTPRVLLVDDDAAICEFLATLLDLEGLAPRVAPGAQEALGALADADAVLLDVAMPGMDGLELCRRMRAA
GFGGPILVVSARPGPDLPRKAVEAGASGFVRKPFDNAELIACLRGLLAAA

>gi|220918088|ref|YP_002493392.1| response regulator receiver protein [Anaeromyxobacter dehalogenans 2CP-1]
MTGPRVLVVDDNDALRENVAECLEGEGYAVDLAGGGAAALELLEHEPLPAVIILDLMMPGMDGGALAAAI
RADPRWAGIRLVITTGLSVSRVRELPVDAVLMKPFGVDELLAVLKRVGA

>gi|220919348|ref|YP_002494652.1| response regulator receiver protein [Anaeromyxobacter dehalogenans 2CP-1]
MAPIRILVVDDNHLIRKLIGLILEGAGYTPIDADSGEAALALVHADPPDLVIVDEVMPGMLGSELVRLLR
RSRERRLRSLAVVGVSGHDGAARALLQAGADAFVAKPVEEHPLLDAIARALGRPFRPDDPPGMPAA

>gi|222081089|ref|YP_002540452.1| two-component response regulator protein [Agrobacterium radiobacter K84]
MTNAHITVLVVEDEPLMRMDISDALEDGGFLVLEAANADEAIVILVEHTEIQALFTDIDMPGSMDGLMLA
IAVRDRWPPIKIIVTSGHQSIREENLPVDGRFFSKPYDPEKIVSTIREMVAA

>gi|32477766|ref|NP_870760.1| two-component response regulator [Rhodopirellula baltica SH 1]
MIAKNMNAPEKKRVLIAEDDPVLRHLLQFTLDRAGMEVTAVADGQLAWDEIQSGEKFDVLVTDHEMPELS
GVDLIGRVVETSSISVIVLCTAKGFEIDPDRIVDRPGLVSLVSKPFSPKQLVSIIEERLKKNAADGA

>gi|39998351|ref|NP_954302.1| response regulator [Geobacter sulfurreducens PCA]
MNSKMILLVEDNPDDEVLTLRALGKHAITPDVTVVRDGVEALDFLFGTGSYSDRDLSIMPKLVLLDLKLP
KVDGLEVLRRLRADQRTRLLPVVVFTSSNEEQDILECHNLGANSYIRKPVDFNQLSEALRLIGTYWLNLN
LTPKSAGAAR

>gi|42523610|ref|NP_968990.1| two-component response regulator [Bdellovibrio bacteriovorus HD100]
MNAPAPLDVVVVDDESSVGALCEMKFRKPIEKGNIRFHFFEDAQSCLNYLENSQRNPGSEVLFTDINMPN
VSGFELLTKVKQRFPDIDVYMMSAYDDELSIRKSLNLGAQGYITKPVNYKELISRIEKEYGVTLA

>gi|50955492|ref|YP_062780.1| nitrate/nitrite response regulator protein [Leifsonia xyli subsp. xyli str. CTCB07]
MIVDDHARFRAQMAELLRLERFSVVGAAETGAGGVELSRRLTPDLVLLDVALPDANGFDLVGAVQATGAA
VVLTSSRSRHDYGTRITDSGADGFIGKAELTGEAIRGLLK

>gi|55380321|ref|YP_138170.1| two-component response regulator [Haloarcula marismortui ATCC 43049]
MSEPTPLVVSVEDNPADVRLIEEGVAAVDRDIDFRVYNNGRNAIEQLTGDGGVPAESVQLVLLDLNIPGK
SGLEILRYLRKDSELDAVPILTVSSSENPDDIRRVYESSANAYLTKPTDPDEFIQMITAAVRFWMPPISS
STTND

>gi|56479091|ref|YP_160680.1| response regulator [Aromatoleum aromaticum EbN1]
MPAERPILLVEDNPDDEALMLRAFSKNSIRNPVVVAHDGVEAIDYLFGTGSYQGRDLSLMPVVVLLDLKL
PRMDGLEVLRRMRADEHTGLLPVVILTTSRERQDIHEAYRLGANSYIRKPVDFERFIHAVGQIVTYWLAL
NETADPSGNGLY

>gi|71278862|ref|YP_270414.1| response regulator [Colwellia psychrerythraea 34H]
MNILVVDDNKTVQEKLAALIISQGHNVDLAINGLDALGKAQQGNYQLFVIDHLMPLMNGVQLTKNLKANQ
LSSSVPVFFMTTQGSHTLKDLVEFSLFDKIIDKPINEEQFLTILSEFSGTHFESDTRQANS

>gi|71735484|ref|YP_274799.1| response regulator [Pseudomonas syringae pv. phaseolicola 1448A]
MHAVVVMAAIYKIKGSSMSADAENVVLIVEDEPLILMLLADYLSGEGYRVLKAENGEQAFEILATKPHLD
LMITDYRLPGGVSGVQIAEPAVMLRPELKVIFISGYPAEILDSGSPIALKAPILAKPFTMETLHSRIQEL
LA

>gi|75908963|ref|YP_323259.1| response regulator receiver domain-containing protein [Anabaena variabilis ATCC 29413]
MYLTNSFISDNKKHYSQQPLVLAVEDHDDSLLLISYALESIGCRFICQKDSSATVLVAKEYQPDLIMLDI
LLPGLNGLEVVRHLKEEPLTQEIPVIAVTALATKEDQNKIMKAGFDEYICKPYMIEDLEAVIHRILCGKF
YPHSAYQLCQD

>gi|77920159|ref|YP_357974.1| two component signal transduction response regulator [Pelobacter carbinolicus DSM 2380]
MKRNRTILLVEDNPDDVALALRAFHKSSVKTRLVVARDGVEALEYLLGDARRATVPELPAVVLLDLKLPK
INGFEVLKRLRRETRTARLPVVVLTSSREDRDLDRIYRLGANSYICKPVDFDRFQTVVGTLGNYWLDVNE
PPPSSSVKGDL

>gi|78221998|ref|YP_383745.1| response regulator receiver domain-containing protein [Geobacter metallireducens GS-15]
MEPARNPAKSINILFVEDDRYARELIPLMISNKFPGVAIILADNGESGLELCRANEFDIVITDINMPDMD
GIRMAGEIRGLKPDAKIIVMSGYSEKCYFDQLQDIGITDYILKPVDTKLLFLAIGKFIDQVMLKRHRPAV
IN

>gi|85858432|ref|YP_460634.1| CheY-like domain-containing protein [Syntrophus aciditrophicus SB]
MRRSAGVLKMSSPKGSGTGSDRDLLVSDNAGVSENLGPARLLKGEETILLVDDEDVNIEVMSEILEMLGY
RVFSAENGQEALRIYREKWREIDLVILDMIMPDLKGGDVFDLMREMNPRARVILSTGYGWKGQAADIMSR
GCRAFIKKPFHIEELSRKVRQVLDETE

>gi|89899597|ref|YP_522068.1| response regulator receiver domain-containing protein [Rhodoferax ferrireducens T118]
MSPPPVLSTVFASVIAPIGVLVVDDQLAVREGLARLIACAPMALRYVSTAATGAEALSAAARLHPDVVVL
DVDLAGEDGLALIPQLALTAGVLVLTSHGDPLTRARATRLGARAFIEKHQPAADLLGSIAAICRLPARGE
GEEAPSRPGTSSPLPMTPFSDVQAPRPY

>gi|89899705|ref|YP_522176.1| response regulator receiver domain-containing protein [Rhodoferax ferrireducens T118]
MIKILLVDDNLTFLTAVKKFLAMLPDAQVIAEAHDGRQALAQAAQWRPDLVLLDIMMPGLNGLEVAKLMQ
AWPQAPHIVFLSMHDNASYRAVAHELGALGFVGKADFVAELLPIIASLVATGGAHPTGDSA

>gi|89900675|ref|YP_523146.1| response regulator receiver domain-containing protein [Rhodoferax ferrireducens T118]
MTLVVVEPAGPALHWSTNSLEYQHESRPSMDHPSPKSVLIVDDSRVSRLLIRSLILAQFPHWTVTEAVSG
DEALALAAARPFDYCTMDINMPGLQGTEATEQLLKMQPTVRVALFSANIQESQQIRATQLGAQFVAKPVT
PKSVALALAYFQG

>gi|91780059|ref|YP_555267.1| response regulator receiver domain-containing protein [Burkholderia xenovorans LB400]
MPLPIVIADDSLLARKVLTKALPPDWEVDVSYALNGREALALYREGKASVMFLDLTMPDMTGYQVLEALQ
HEDLNTFVIVVSADVQPMAQQRVRSLGAAAFIAKPVTPEAVLPILKEYGLYV

>gi|94971088|ref|YP_593136.1| response regulator receiver protein [Acidobacteria bacterium Ellin345]
MKARVLVVDDNKQFLESIADLLGPHFEVVGFASNGLDAISEYRRLRPDLVVLDVSMPVLDGFAAARELAK
SEQDVRIVFLSVEYSADLRDLARNTGVLGCVSKLRMYQDLVTAAKLVLEGREFCSPIPA
