# Supplementary material for: Deciphering chemotaxis pathways using cross species comparisons
Source: BMC Syst Biol. 2010 Jan 11;4:3. doi: 10.1186/1752-0509-4-3 (PMC2829493; doi:10.1186/1752-0509-4-3)
Supplement: Additional file 16 — Text S4 Sequences of CheY homologues with C-terminal disorder. Sequences in fasta format of the 207 CheY homologues which have C-terminal disorder. [file 1752-0509-4-3-S16.TXT]

>104781924_Pseudomonas_entomophila_L48
MNRVLVVDDEQTLAQNLQAYLQAQGLEVHVAHDGASGISEAETLAPDVIVLDYRLPDMEGFQVLETVRRN
RPCHFVLITAHPTVEVRERAAELGVSHVLFKPFPLMELARAIFDLMGIERQRRATDRPAEGFVERRQNRN
ESFPLQLYDGSWVLADRRRNGGQPPEPDDDQLLTGE

>108758497_Myxococcus_xanthus_DK_1622
MAGNSQAPFHILLVEDEPVIRELVRSMLSDGTVEVVCAATGLEGLKLAKSQTFHLILMDVVLPQLDGISV
CRILKGDPVTAGVPLYMLTAKAKRSDMESATQAGADGYIHKPFRGAELMALVERLREARPKLP

>108758646_Myxococcus_xanthus_DK_1622
MMNPSETPKPLVLVVDDYQDAREMYAEYLEFSGFRVAEAKNGQEALDKAFELRPDIILMDLSLPIMDGWE
ATRRLKGDDRTRAIPVVALTGHAMTGQSDEAKGAGCDSFVTKPCLPDALVDEVRRVLATHGGASAR

>108759286_Myxococcus_xanthus_DK_1622
MHRAPPGGCLPESRGVVKPKVLIVENSWTMRETLRLLLSGEFDCTTAADGASGLQQALAHPPDVLISDVN
MDGMDGYALCGHFRSEPTLKHIPVIFVSGYAPRTEGPADQPVPDAYLVKPVKPPVLIAQLHALLARAEAV
TPAAPTIQPAWKS

>108760523_Myxococcus_xanthus_DK_1622
MESDLHTVLLVEDAPFFRKMLGDYLRDMGFKEVVELPSGRAALKHMETAARPDLVCLDLTLPDISGYDLC
EHIRRSATMADVPVLVVSARDLPEDKAHAEEAGANGYLGKPFTQEEFTRRVQSLLKSTGARRAP

>108760607_Myxococcus_xanthus_DK_1622
MYRLFNARSNPRGVCPMKSTAMTVPAEDMPTAKEPAPGGNKKRVLVVDDFDDAREMYAEYLEFVGFEVDT
ARNGVEAVEKASEGEPDIILMDLSLPVMDGWEATRRIKQDSRTRDIPVMALTGHVLAGNAEHARDAGADE
FVAKPCLPQDLENKIRNMLKPSKGKVRGG

>108761084_Myxococcus_xanthus_DK_1622
MPGVTHPVVQPQVLIVEDDPDVRGAMAEALHDEGFEVSMAINAVEALRVLAALESACLVLLDWEIPRVDG
RGLLERLRSDERFAGTRVVVMTAEAGPLPPGAAGVLRKPVRLEMLLDATRRHCPVASGAVKTPA

>108763354_Myxococcus_xanthus_DK_1622
MSTHSTNVLLVDDSPTVRNIVKIYLMNLKVSTVEADDATRGLQILRLVPVSLVIADINMPGMDGITFVKE
VRASAMPQVRSVPILLLTAEKNVDLRQRGTEAGANAFIQKPVSHHELTETVRQFLTKA

>108763541_Myxococcus_xanthus_DK_1622
MSPLAENDGALQRRSSQVGGGRLARLATDNGARRVLVVDDDADWREFLRLSLEDLGYETTEASDGQEALE
TLRRGGRYGVMLLDLNMPGMSGLDVVEHLPRGPHPRIVFLTSAAAQDVGSALLSGPHYYLPKGASRDQLS
LLLQSLGE

>110680046_Roseobacter_denitrificans_OCh_114
MSKHVLLVEDELNIIEAIRFLLTREGFQVDTHSNGADASETIRALQPDLVVLDVMLPGKSGFDILEELRA
DDATADLPVLMLTARGQSRDREMAEKAGVSRFMTKPFSNAEVLTAVRDLLYVHQQKG

>111115398_Borrelia_afzelii_PKo
MKKRILVIDDNRAIRQSVAYILEQNGFGVSEAKDGLEGVLKFKEAVGQGDKDFDLVITDINMPNLDGIGV
IKQIREFGSFVPILVLTTESEQSKVDEGRKAGATGWLVKPFNPEALMKTISKIF

>114570188_Maricaulis_maris_MCS10
MVKMLKRILLLEDIEANADLIKFSLQAISGFDVAHASNARQAVEMFRTGTYDLCLFDHLMPKMTGLDAMR
EIRATPEGEQVPIVFLTARSDTANWKQLMASGAQAVIAKPFDIMLLGAQLLDVFHACQICEINGGIDADS
GPSWADTPTRSALSRRSAGAYGKF

>114570709_Maricaulis_maris_MCS10
MTAHSIPSPAIPSPAIPSPDRLTVLLVDDSRPVRGVIRTLLNGIGFARVFEAADGDEALVLARTCRPDLA
LVDYDLGQATGLDLARRLRDPLQCARPDLPVFLLAADGFAHLVRGARAAGVSAVLPKPVNPRTLLAGLAA
SFSAPGLLPESTAMLDSATREG

>114571294_Maricaulis_maris_MCS10
MKPILVVQNEPMMTTLLCHRLTMNGHSVLTAIDGRSALDLVSWARPKLVLVDMLLPDMRGLDVLSRLKHQ
PATADVPVMMLLPYAHEGDTVAALESGAHDCLVKPIQPRELVARIAGALSRQKVAA

>115523743_Rhodopseudomonas_palustris_BisA53
MPAAPTIVYVVDDDFGVLGSLRFLLETDGFQVRTFRSGAALLEAVAENDIDCIVIDYKMPNMNGIDLANR
LRERHVQTPIVLITGYPDESISVRAAASGVRHVVLKPHLEDSLAGHIRGAIHEGRQGAGGDAAQHGAR

>115525631_Rhodopseudomonas_palustris_BisA53
MTASERASIRILAVDDSSLVRLYYRATLQQAGYEVEQAINGIEAMERVLEQAFDLVIVDVNMPRMDGLSF
LGALRARSENVASLPALVISTEAGAQDRDDARAAGANFYLVKPVSEADLLRHVAALTGAP

>116250459_Rhizobium_leguminosarum_bv._viciae_3841
MKKKVLTVDDSRTIRNMLLVTLNNAGFETIQAEDGIEGLEVLEESNPDVIVTDINMPRLDGFGFIEGVRR
NEKYRAIPILVLTTESDAEKKNRARQAGATGWIVKPFDPAKLIDAIERVTA

>116253830_Rhizobium_leguminosarum_bv._viciae_3841
MTQKILLAEDDNDMRRFLVKALEKAGYKVLSYDNGASAYDRLREEPFSLLLTDIVMPEMDGIELARRATE
LDPDLKVMFITGFAAVALNPDSKAPKDAKVLSKPFHLRDLVDEVNKMLAA

>116621338_Solibacter_usitatus_Ellin6076
MKTPTSSTPYILLVDDNRDGLLVRRSLLEEVGYRVKMAINGEEGLKLFEAEKFDVVVTDYRMPQMDGAEL
IQKIRILDPQARVILLSGFVEPLGLTEQNTGADAVITKSSNEPAHLVRSVKRLVNRALRKPPASQKSAIS
RIQAIGR

>116624716_Solibacter_usitatus_Ellin6076
MPPETILIVDDDPICLAIASLALQTAGFATRTAADGMEALDLLNLEQPALILSDIQMPHMDGFELARRTR
QIPRFRDIPMVALTAFDAADTEQRARDAGFTAYMKKPVHAASLANRLRRLLTTSRDREGALPSRHGS

>117621529_Aeromonas_hydrophila_subsp._hydrophila_ATCC_7966
MAKTVLIVDDSATIRQVVGMTLKGAGYEVMEACDGKDALKKLDGKKINLIISDVNMPNMDGISFVKEAKK
LASYKFTPVIMLTTESQDSKKQEGQAAGAKAWVVKPFQPDQMLAAVAKLIMP

>117923941_Magnetococcus_sp._MC-1
MAKTIMTVDDSSSVRQMVSMTLKSAGYTVVEGVDGQDALNKLKASPVDMVITDLNMPNMDGITLIKNLRA
LPAFKFTPIVMLTTESQATRKQDGKAAGATGWIVKPFKPDQLLGVIKKVLG

>117925927_Magnetococcus_sp._MC-1
MQRNGSGRKSCGTHRKVLVVDDSEDNRVLLSHYLEEYDQEVVEAVDGHEAIDKFIENNACIDLVLMDLQM
PGCDGLSATQRIREWEKAHSVPRVPIVVLSAHATESHRSSSFNAGCDEFVIKPIRRKRLKKIMAQFISDR

>117926859_Magnetococcus_sp._MC-1
MRVLIVDDSSVMRKIVTRGLRQAGFAIDEILEAGDGMAALQVLKDNKVDLILSDWNMPNMDGLTFVKEFR
KIGQTPIVMVTTEGGEGKVNEAVASGANGHIKKPFTPETLKETLGQFFK

>117927835_Acidothermus_cellulolyticus_11B
MIVDDDEAIRRLMRVNLELEGFQVDEAPDGERCLAAIHQLRPDLVVLDVAMPGIDGLSVARTLRADPAVA
EVKILMVSALARSEDVERGRLAGADAYLTKPFEPDAFVQLIRTLLAADRPADDATDPERHTDATDPGRHT
GAASAEPRPADAAADPERHTAAG

>118578535_Pelobacter_propionicus_DSM_2379
MISKILIVDDSPISRKMLKSCIPKEREYELFEAGDGAAGVEAYKRIQPDITFMDLTMPVMDGAQATEEIR
GFDPAATIIVCTADIQVKSITNVLGLGALMVVKKPPTRESIADALAQAEAQIG

>118580029_Pelobacter_propionicus_DSM_2379
MAKVIMTADDSASVRQMVAFTLKQNGYTVVEAVDGRDALNKLNAQKVDMLLTDLNMPNLDGIGLIKGVRA
GSLNKFIPIVMLTTESQDSRKAEGKAAGATGWIVKPFKPEQLIAVIKKVLG

>118581416_Pelobacter_propionicus_DSM_2379
MESQKVILLVEDNPDDEMLAMRALRKSNIANSIVVARDGVEALDYLFGTGSYDGRDTSVLPQIVLLDLKL
PKVDGLEVLRRIRADSRTRRLPVAVLTSSKEERDVISSYDLGANSYIRKPVDFDQFAESIKQLGMYWLVL
NEPPP

>118581819_Pelobacter_propionicus_DSM_2379
MANILIVDDSSTMRKIISRSLRQAGLPVDEVYEAGDGIEGLNVLASGKTVNLILSDINMPNMDGLEFVKT
VRGNGNTVPIVMITTEGGEEIIKEAIGNGASDSIKKPFTPDQLQEKLGGLL

>119715983_Nocardioides_sp._JS614
MARILVADDDVDIRELVEFKLSTLGHDVVAVSDGAAAIEACQAQRPDLAVLDVMMPGVSGLDAIRAIRAD
PALADLPVILLTARAQESDVETGFDSGADDYITKPFSPRELASRVQALLTRSV

>119776626_Shewanella_amazonensis_SB2B
MKKILAVDDSASMRQMVGFTLKTAGFDVTEACNGDEALKAAQAGQYDLVISDVNMPVMDGITLIRNLRTL
PAYKFTPLLMLTTESGGDKKQEGRAAGATGWIVKPFNPEQLLATVRKVLG

>119896702_Azoarcus_sp._BH72
MKTIFLVDDSATILLSISNILSKAGYGVEKAGNAAEALSKFQSGVKVDLLITDLNMPGMNGIDFIKEVRK
LPNYRFMPILFLTTESQQSKKAEAKAAGASGWIVKPASADELLNTIKLVIR

>119897741_Azoarcus_sp._BH72
MPRRCAAFPAIRTKSRNMIKTVLTVDDSAAIRGVMTVLLQSAGYAVSSAVDGEDGLARARAQRADLVITD
LHMPRLDGFGLIRALRAEPAYRKVPILMLTTESSAEMRERGREAGATGWLVKPFDPDRLLEVVRRVLG

>119898746_Azoarcus_sp._BH72
MTTQSPILLVEDNAQDEMLILRALKKINVANGVDVVRDGQQALDYLFGEGEFAARAGAPLPAVVLLDIGL
PRLSGLEVLAALRARPQTRLMPVVILTSSDEDRDRHSSYENGANSFVRKPLEFGEFAETVARLGAYWVLT
NQPPNA

>119953355_Borrelia_turicatae_91E135
MQKRILVIDDNRAIRQSVAYILEQNGFGVSEAQDGLEGVSKFKEAVGQSDKDFDLIITDINMPNLDGIGV
IKQIREFGSFVPILVLTTESEQSKVDEGRKAGATGWLVKPFNPDTLMRTISKIF

>120601589_Desulfovibrio_vulgaris_subsp._vulgaris_DP4
MRFLIVEDDFTSRKFLQNMLAPFGECDIAVNGVEAVEAFKTALDSSVPYDLVCLDIMMPEMDGHEALRAM
RSIERERDVAPAQEVPVVMTTALDDPKNVVEAYYKGGATSYVPKPIDRQLFLQLLRNLGVLH

>120602585_Desulfovibrio_vulgaris_subsp._vulgaris_DP4
MSKLIMSVDDSASIRQMVGFTLRNAGYEVIEASDGKDALGKLSGPVKMVITDLNMPNMDGIELIRRIRAT
PAYKFIPVVMLTTESQAARKQEGKAAGATGWIVKPFKPEQLLAVVQKLLG

>120610912_Acidovorax_avenae_subsp._citrulli_AAC00-1
MIQSSQVIARPPMKTVLIVDDHAEIRRLLRMTLEDQGVALHEAASGEAALAMARAQRPDLVLLDLMMPGS
LDGMEVCRRIRNDPDLSHTRVIILSARDGLQDRAAGMQAGASGFISKPFSPAYLAETVRRLDTAGTPVAG

>121998680_Halorhodospira_halophila_SL1
MSQEILIVDDEDNIVLSLEFLMKQAGFEVRTAQDGEQAIEALEARIPDLVLLDVMMPRKDGYEVCQEIRQ
RSEWAHLPVVMLTAKGRDVEREKGLAMGADDYITKPFSTQEVVETVQHILANGAQ

>121998947_Halorhodospira_halophila_SL1
MAKILAVDDSASMRQMVTYTLKQQGYEVTEAVDGTDALTKAKAGGFDLVITDVNMPKMDGITLVRELRGL
PAFKFTPILLLTTESAPEKKQEGKAAGATGWLVKPFDPDQLVNTIKKVVR

>124267637_Methylibium_petroleiphilum_PM1
MKRLLIVDDQTPVLHALRRLVQRHFKPQQLGVEVCADPLQALQRLQQAHFDVLISDYRMPRLDGVTLLAR
ARELDPRMVRMMLSAAADFGTVLAAVNRAGVFRYITKPWSESQLIADLRAALVFDPCAAPSADERERRRL
EALEPGITQVEWGPNGEVLMPGHLPTRPGKL

>126179967_Methanoculleus_marisnigri_JR1
MVVDDDLPTLEVMELLLKKINREPLLVHNGWDALRAIKKEKPALIILDVMMSPIDGWQFLEELKRNDEYK
DIPVLLFTAKHVWPEEYSRYADDIVGVLEKPISLAELKAALERALPRDASSRTDDDARRTLEIKSE

>127511048_Shewanella_loihica_PV-4
MKKILAVDDSASMRQMVGFTLKTAGFDVTEACNGDEALTQAKSQDYDLVISDVNMPVMDGITLIRNLRSL
PNYKFTPLLMLTTESGSEKKQEGRSAGATGWIVKPFNPDQLLATVNKVLR

>134291141_Burkholderia_vietnamiensis_G4
MHTPRVNDPAADDVLLWRSPDSVPPRPRRVLVVDDYRDAADALQLLLEARGFECRVADDPFAVCALARDW
QPFAIVLDIAMPGLDGLQLATRLRADPRTADMLLVACSAHASQRDRERAREAGFDAHCAKPLTPHRLLAY
LESASSGRR

>134299156_Desulfotomaculum_reducens_MI-1
MMHSLRIVLADDEFLTRMDLKEMLAGLGHQVVAEARNGPMALELVEKLRPDMAILDIKMPKMDGIKVAKL
IAGQKLCAVLMLSAYSEEELILRAMDAGVTGYITKPVIEKELEPALRIAWARYQDLIRLKDKKVALKETL
TQDIQGARSRNNNGARLKK

>145300160_Aeromonas_salmonicida_subsp._salmonicida_A449
MDDSATIRQVVGMTLKGAGYEVMEACDGKDALRKLDGKKINLIISDVNMPNMDGISFVKEAKKLANYKFT
PVIMLTTESQDSKKQEGQAAGAKAWVVKPFQPDQMLAAVAKLIMP

>146284264_Pseudomonas_stutzeri_A1501
MARVLIVDDSPTEMYKLTAMLEKHGHVVLKAENGADGVALARQEKPDAVLMDIVMPGLNGFQATRQLTKD
SETSHIPVIIVTTKDQETDKVWGKRQGAKDYLTKPVDEATLLKTLNAVLAG

>146306601_Pseudomonas_mendocina_ymp
MAKTILIVDDSLSMRQLVKMTLSGAGHTVIEAVDGRDALSKLNGQKINLIISDVNMPNLDGIGLVKEVKA
RNEYRFTPIVMLTTESEQGKKAEGQAAGAKAWIVKPFQPQQLLAAVDKLAS

>146309199_Pseudomonas_mendocina_ymp
MNHPAPADDFRILVIDDQPANLELVEQLLAREGLHNVLSCTDPAQALALFSSFEPDLLILDLHMPGLDGF
AVLEQLQRRIPADDYLPILVLTADATREARLRALALGARDFISKPLDAIETLLRVWNLLETRALYRQLRR
LQPDQQPLRARPMALGNSS

>148265033_Geobacter_uraniireducens_Rf4
MGKTIMTADDSASVRQMVSFTLKQSGYEVIEAVDGKDALQKLGGQKVDMLITDLNMPNLDGIGLIKGARA
IPACKFIPIVMLTTESQDCKKQEGKAAGATGWIVKPFKPEQLLSVVKKVLG

>148265171_Geobacter_uraniireducens_Rf4
MNNNKILVVEDEESLLKLESILLTSKGYLVTGVMDGRAALEEIKTNRPDLVILDIMLPEIDGFEVCKRIK
ENNETKSIPVVMLTAKKSNQDVERGRQVGADAYITKPFRSARVMEVIEGLIGKQ

>148266183_Geobacter_uraniireducens_Rf4
MSKQRILIVDDSELVLAMARDALEEAGYEVICAQNGLEANSYIFSMNKPDLIILDVMLPMLDGNKKAKLL
REKESSCKIPILLLSSKSEDDLRRLTAESGADGYIGKPFTSEGIVASVKKFLTKPS

>148266230_Geobacter_uraniireducens_Rf4
MANVLIVDDSSTMRKIISRSLRQAGLVLDDIYEAGDGIEGLSVLGEKTVGLILSDINMPNMDGLEFIKQV
RASGKTMPIVMITTEGGEDVLKEAMTNGASDSIKKPFTPEQLNEKLGGML

>148547508_Pseudomonas_putida_F1
MNRVLVVDDEQTLAQNLQAYLQAQGLEVHVAHDGASGIEQADSLAPQVVVLDYRLPDMEGFQVLEAVRKN
RQCHFVLITAHPTVEVRERAAELGVSHVLFKPFPLMELARAIFDLLGIERRRRATDNPAEGFVERRQNRN
ESFPLQLYDGSWVLADRRRNGAKPPGPDDDQLLTGE

>150375943_Sinorhizobium_medicae_WSM419
MSESQRIIAIVDDDELVRRALCRLVQSLSLKPVAYASGELFLKELEQTSPSCVLLDFHMPNMNGLDVLHE
LSARRARLAVIVITGADEEGVRESCMRAGASGFLNKPLSRDTLSSAIEALRGDQRPAKAPRSQ

>150395461_Sinorhizobium_medicae_WSM419
MKKRVLTVDDSRTIRNMLLATLNNAGFETIQAEDGVEGLEKLDTANPDVIVTDINMPRLDGFGFIEGVRK
NDRYRAVPILVLTTESDAEKKNRARQAGATGWIVKPFDPTKLIDAIERVTA

>150397917_Sinorhizobium_medicae_WSM419
MTAKILLAEDDNDMRRFLVKALEKAGYKVLSYDNGASAYDRLREEPFSLLLTDIVMPEMDGIELARRATE
LDPDLKVMFITGFAAVALNPDSKAPKDAKVLSKPFHLRDLVNEVNKMLAA

>152965819_Kineococcus_radiotolerans_SRS30216
MTTVMLVDDSPTMLMSIKSILTKQGLAVETAADGQEALERVQSGFKPDLVISDVNMPRLDGIGFVRQARR
AGLRFTPILMLTTESEQTKRDEAKAAGATGWLVKPVQADALMTVIRQVVPGA

>154149878_Candidatus_Methanoregula_boonei_6A8
MIHLLYGDDDQDICTIIATFCERIGAFSVKSLNSGEAALDWLRTASPDVIVSDYSMPGGMNGMRFLEELR
SRGNTTPFIFFSATEDLEVKKEAYREGAFSFICKTPSGKIPIYQLIRAVGWAVARTSPEPGKRQNPGKKV
VHETPDP

>15594915_Borrelia_burgdorferi_B31
MKKRILVIDDNRAIRQSVAYILEQNGFGVSEAKDGLEGVLRFKEAVGQGDKDFDLVITDINMPNLDGIGV
IKQIREFGSFVPILVLTTESEQSKVDEGRKAGATGWLVKPFNPEALMKTISKIF

>15595377_Pseudomonas_aeruginosa_PAO1
MGKPILIVDDSASIRQMLSFTLKSAGYEVDEAADGKEGLGKAQSKSYSLVFTDQNMPNMDGLSLIRSLRN
LAGYRSVPILMLTTESSDAMKQQGRSAGATGWLVKPFDPPKLLEVTRKVLP

>15601845_Vibrio_cholerae_O1_biovar_eltor_str._N16961
MNEGNTMAKVLAVDDSISIRQMVSHTLQDAGYEVETAADGREALAKAQKARFDVIISDVNMPVMTGFEFV
KAVRMQSQYKFTPILMLTTETSPEKKQEGKAVGATGWLVKPFNPETLLKTLQRVL

>15641409_Vibrio_cholerae_O1_biovar_eltor_str._N16961
MMKKVMVVDDASTVRMYHKALLEEIGIFILEASNGVEALERALEMPVDLFLVDINMPKMDGFTLVREIRC
RPELAGIPTVMISTESQESDRQQGIHMGANLYMVKPVNPEELQQTVTLMLGGLK

>157373328_Shewanella_sediminis_HAW-EB3
MKRILAVDDSASMRQMVGFTLKTAGFDVTEASNGDEALKVAQKGEYDLVISDVNMPVMDGLTLIRNLRTL
PAYKFTPLLMLTTESGTDKKQEGRSAGATGWIVKPFNPDQLLATVRKVLG

>158520893_Desulfococcus_oleovorans_Hxd3
MHKILIVDDSASIREAFTGILSPLAHCRTAANGQEAVDMIKQNTSREDRFDLVLMDIIMPEKDGLTAVKE
IREFEKQAGWTGENATTIIIVTTINNPSRILVAQYECGADAYITKPFTEQTVLQALSNNGVSLGAEAENA
TETQNRWDQFI

>158521076_Desulfococcus_oleovorans_Hxd3
MIEKILIVDDSPVARKMLKNSIPKNKGYEIFEAVDGKDGIKKYQILKPEIVFMDLTMPGIDGYTALEEIR
KFDGRAMVIVMTADVQPKSISNVMALGAFTLLKKPAKAQVIEEALEKAEQALRESNE

>158521162_Desulfococcus_oleovorans_Hxd3
MALESKKVVLVVDDEADFAFIVQKNLKQQGFVVEVAYDGAEALEKIRNDPPDAVILDVMMPEKTGYEVCA
ELKKNKALEAIPVILLTAVADHVSSTRYSHHHGITTMADDYLPKPSSIEDLLIRLRRLVE

>158521359_Desulfococcus_oleovorans_Hxd3
MADEAGVKKISILIVDDEPDFLNAIRHILEVREFHVVTVDRGGKAVDAARQALFDIALVDLKMPGMDGDE
TLRTLKAEHPEIEVVILTGHGSKDAAAACLESGAMAYLYKPCQLNELLEVLVDAYRKRVMDRHKMEPRWM
DDLLGVLPPGSPMAALRRLRELDATPPAMEGRP

>158521361_Desulfococcus_oleovorans_Hxd3
MSDMQLLIIDDEERFVKTTQALLERKGVHTHVATNGTDAMQVLEKERVDVVVLDIKMPGLDGIETLRVIK
KRYPLVEVIMLTGHASAETAVEGMNLGAFDYLMKPCDVEKLLEKAEAAYEKKVAQAEKARKEKIDKIISD
PLEALKK

>158521362_Desulfococcus_oleovorans_Hxd3
MTTASVLLVDDEEAFATSNAKLLSNRGYDARTALDGKAALQVLAENNIDVTVLDVRMPGMDGISLLTEIK
KRFPLVEVIMLSGQATFETAVEGLKLGASDYLMKPCQISDLVGKIEEALEKRKINEEKQRYEAAREQKGA
S

>158521363_Desulfococcus_oleovorans_Hxd3
MVNVLFVDDEAGFLDIITKRMTKRGVASVGIADGEEALSLIEKQPFDVVVLDVRMPGCRSGIEILKEIKT
RWPLVEVIMLTGHALLEVAKTGMENGAFDYLVKPADFDELYYKIRDAGQKKKLQETKIKGIDDIMKKQV

>158521368_Desulfococcus_oleovorans_Hxd3
MHKPFILLVDDETSFIETMSKRLQKREFTVMTAASGQEALEVLRANRHLDVVVLDVKMPGMDGIETLQEI
KKAFPLTEVIMLTGHATIESAIDGMKTGAFDYLMKPCDIDQLVAKVMEAGRKKQEHAQRMEQAQLEKLMS
TKGI

>158521369_Desulfococcus_oleovorans_Hxd3
MTGEEMRRQSIHVLLVDDEVGYVNVLANRMTKRGLLVEKATSGAEAIQAVRRRDFDVAILDLKMEDMDGI
EVLRILKQMDQRMEVIMLTGHGSQAAARDGIKYGAFDYLLKPCELEDLLDKINQAYRARLSRPPSAAALE
KKQD

>158521373_Desulfococcus_oleovorans_Hxd3
MEKKINLLFVDDEQQFLDSMKKQLEVRGFNVVAVDRGEKALEAARSCAVDVALVDLKMPGLDGEATLKAL
KDEHKWMEVVILTGHGSVDSAVGTMQSGAYSYLQKPCKLDQLMEVLQEAYKKKVMNKKQIEEKQMNEMLK
LAQSSSPRDILKRLKEIDV

>158522820_Desulfococcus_oleovorans_Hxd3
MSKKRILVVDDEPDFVMLVKKYLEKAGFQVEMAFNGVEALEKVHANPPDGMVLDVMMPEKDGYEVCAELK
GDEKYADIPIVLLTAVADHVSSTRYSHFDGISMKADDYLPKPASAEDICESVKSLVD

>15887864_Agrobacterium_tumefaciens_str._C58
MKKKVLTVDDSRTIRNMLLVTLNNAGFETIQAEDGIEGLEVLEQSNPDVIVTDINMPRLDGFGFIEGVRR
NEKYRAIPILVLTTESDAEKKNRARQAGATGWIVKPFDPAKLIDAIERVTA

>15890220_Agrobacterium_tumefaciens_str._C58
MPPVPVIAVVDDDPAIREAMDDLIMSFGYECRLFASAEHFLESQQQAGIDCIVVDVKMPGLSGIELQSEL
NRRGSHPPMIFVTSYEDERTRNAALSGGALAFLRKPVNIGNLIGCLESVLGQRP

>15964391_Sinorhizobium_meliloti_1021
MKKRVLTVDDSRTIRNMLLVTLNNAGFETIQAEDGVEGLEKLDTANPDVIVTDINMPRLDGFGFIEGVRK
NDRYRAVPILVLTTESDAEKKNRARQAGATGWIVKPFDPTKLIDAIERVTA

>15966580_Sinorhizobium_meliloti_1021
MTAKILLAEDDNDMRRFLVKALEKAGYKVLSYDNGASAYDRLREEPFSLLLTDIVMPEMDGIELARRATE
LDPDLKVMFITGFAAVALNPDSKAPKDAKVLSKPFHLRDLVNEVNKMLAA

>160896103_Delftia_acidovorans_SPH-1
MRSILAVDDSPSMRKMVAFTLAGAGFRVVEAVDGVDALEKAQLEQVDLVLADQNMPRLDGIGLTRKLRED
PKFQNTPILILTTESSDQMKQAGRAAGATGWLVKPFDPNRLIEVIQKVMR

>16126488_Caulobacter_crescentus_CB15
MSAVLEKLRFLLVDDNQHIRSIVSAILKGVGVRHIREAMDGAEALQILRDWQTDIAIVDFKMNPLDGVMF
TQLVRNSPDTVDPYLPIIMLTGFAERHRVFEARDAGVTEIVVKPVTARSLLDRINTVIFHPRPFIRSPDY
FGPCRRRRVDPQHQGPFRRSGEKDAAGPTLEI

>16127488_Caulobacter_crescentus_CB15
MGRQANTFKFQEAGVLIVDENTGFMDLTAQILLGFGFRKLERRGLKEAETRAGFDPDLIIVDPFPDLDTG
LRLIEDHRRKQTAGSPPAVVIVLTGHTPRPLIEKARRVGADYIVAKPFSANTLLDRILWSTSSVFANVAC
GELGDDDRADTPLRASIQSATAALLQ

>161522795_Burkholderia_multivorans_ATCC_17616
MTASSGGEERGARFTVRLPLMHETSVDQEFTAPASSGSALLDGLSFLLVDDDVAAQEVLAHLLRNLGAQV
HTATGAADALNCLEAGSFDILITDLAMPGADGHTLLRRIRQQEGNRRRIYALALTGLASIQDRDAANAAG
FDDHLPKPMNLQLLLAKLSLGRGR

>162147631_Gluconacetobacter_diazotrophicus_PAl_5
MEQPMTHLTPTHLPDAVPMDKAPILLVEDDFLIRMALAAYLRERGGFTVVEADDTATALAAIDAQPCLSI
LLTDMRIPGPMSGSDVAAAARAKWPDLPVLYVTGTAARGDGSAVSANRDSYVGKPFEPSAVLKQVHAMLD
PPHGSAP

>162449616_Sorangium_cellulosum_'So_ce_56'
MIRVLVIDDDEIAREAMRAVLVRAGFDVVELATPIGATAVIKRDKISVVALDINMPTINGDKLAKLLRDN
AQLSNLGIVLVSSCDIDKLSAIGEKVGADGIVSKAKLHVALAPAVERAVAARAGKTSPPPPSSAGSSAAS
SSSNPPPSMRRPK

>162449864_Sorangium_cellulosum_'So_ce_56'
MARILIVEDSPAMRAYIRSTLEDRVLGLAGDVDIVEAVNGFDALRLLPRGAFDLVITDINMPDINGLEVI
RFVRQSDRYRHVAILIISTQATERDIQRGLRLGADRFLPKPFTPEALRDAVVASLDARAEAPQAGASPSA
DGAAGADDRASAAFPRAEEPAARTKQPGSGEGGGG

>162450478_Sorangium_cellulosum_'So_ce_56'
MVVSRKKILLVDDSETVLMMEQMILRRSYDVVTAKDGSAAVTRALAERPDLILLDVIMPAMDGFEACRRL
RSEEATRETPIVLVTSRGEVSHREEGFRCGCSDYITKPIDSLELLEKVKSCLGE

>162451226_Sorangium_cellulosum_'So_ce_56'
MEVKSDDNAVSPLVLVVDDFQDNREMFAEYLSFSGFRVAEAATGREALDRAFELIPDLILMDLSLPEIDG
WEATRHLKSDPRTMRIPIVALTGHTLAGHSREAKDAGCDAFLTKPCLPDTLVLEIRRLLSRGSASSQPES
AP

>162451299_Sorangium_cellulosum_'So_ce_56'
MFARSLRTLGDVEEANGGAPALRRLAARKFDLVVLDLHMPLIDGFSVLESLSAKGALNRDTPVFVVTADE
SQQARIRALRRHAIFLLSKPVNLAMLVSLAESSLKKAAARATPPPPDEAQPEEPKED

>162456090_Sorangium_cellulosum_'So_ce_56'
MSLSSPSVLVVEDDDDLGRFVVDIAKDHGYQATHVADAMSGLGLLPSGGFDLLITDIRMPGMDGIELIAR
AKEHDPSLAIIAITAFGSVETGMRALRVGASDYLSKPFRSDELSSRMRRALERRARDIEHARLQRQVAEV
LRRGKS

>162456839_Sorangium_cellulosum_'So_ce_56'
MNKSVLIIDDDVDLATTLAETLRDLGYEATPFFSGREALERLLDGERPGVILLDLMMPKMNGWKVCDELC
AIPALEEIPVVIMTAASNIKQPMPAHAREVLSKPFELDALLRTIDAA

>170746593_Methylobacterium_radiotolerans_JCM_2831
MIATPTFPDLSALVVDESLYIRRIVRDMLMRVGIKRVLEAPDGAEALGVLAESKPDISIIDWDLSILSGE
EFIRLARTPTTSPCPTIPIILMLAQPRRNVVDRAVALGVNEIIAKPFSPKTLWSRLDEVINRPRPYSQVK
SLLRPIPRRASAMKAVA

>170751909_Methylobacterium_radiotolerans_JCM_2831
MSESDTPPILIVDDQEKLLRLIVMLMTRIGFPDVEGVTSAPEALERMRQRRYALVISDLDMEPMDGISLL
REIRADDTLMNTPFMLTESSFDFEDINLAHQAGADAFILKPFDMAVLKTKLKQVLNRKPRKREAPIASES
TLSVEFPMLGKF

>171059427_Leptothrix_cholodnii_SP-6
MKKILIVEDQQDIRELIRMTLEIEDYEVHEAPQGDIALQMIGRINPDVMLLDVMMPGGIDGFEVCRRVKA
DARFKRTKVVMLSARGSSADRDTGKRAGAADYLVKPFSPRQLLQVIDRVS

>171060466_Leptothrix_cholodnii_SP-6
MREVVGIALKSAGYLVLEGRDGKDALAKMTGQKIHLIISDVNMPNMDGISFVKAVKQMPNYKFTPIIMLT
TESEESKKRQGQEAGARAWVVKPFKPDHLLVAVQKLCLP

>182412756_Opitutus_terrae_PB90-1
MSDPKRILLAEDSPQDIEMTLSALSDYRLTNEIVVVNDGEQALDYLYARGAFADRVPGNPVVVLLDLKMP
KVDGLEVLRTIKQDEQLRTTPVVMLTSSREEQDVVRSYRLGTNAYVVKPVDFHCFIEAVKQLGAFWTIHN
EPPPRMVVPGAGRSSAESRQ

>182413451_Opitutus_terrae_PB90-1
MTRILFIEESDLFREAMEFCLPRFGHSVFAVAGEREARAVADTEVIEVILMDLDLPIGGGLALCASLHQD
AQLGRIPIIVLTELVTPEVSRRALEAGAAGLVAKPFEWDLLLDLITRVTRRATPPLPALFPIACRPVSPP
SCVARENSDR

>182414754_Opitutus_terrae_PB90-1
MKAKVLIVDDSALARRTLRQMLEELGHTVEEASDGAQALERFYLSPPDLVILDMVMAGMYGLDVLSKMRE
MKPDAKIIVATADIQVSTAEMARKAGAKAVLNKPINRPSFAPIVKTVLEGGDTWN

>182416338_Opitutus_terrae_PB90-1
MPAPIRVLIADDHDSLREGLSILLEFEEDIQVVAEARDGREAVEQALIHRPDVVVMDITMPRLDGLQATR
QIRQMLLETHVLMISAEDDNTGVEQAIACGALGFICKHTSLMNVPNAIREVDAGNTFFAMTPRRATDTDS
ESESVVEHVEF

>182680518_Beijerinckia_indica_subsp._indica_ATCC_9039
MTKTVLTVDDSRTMRDMLLLTLLDAGYRVLQAEDGEKGLEVLAQEIPDVIVTDINMPRLDGFGFIKGVRG
DARHRAVPILVLTTESDAEKKDRARRAGATGWIVKPFDPVKLVDAIRRVAA

>187918433_Borrelia_hermsii_DAH
MQKRILVIDDNRAIRQSVAYILEQNGFGVSEAQDGLEGVSKFKEAVGQSDKDFDLIITDINMPNLDGIGV
IKEIREFGSFIPILVLTTESEQSKVDEGRKAGATGWLVKPFNPDTLMQTISKIF

>187921891_Burkholderia_phytofirmans_PsJN
MSSQFISIVDDDEGVRVATASLVRSLGRQVRVFSSAEEFLESGLIEATSCLISDIRMPGLSGIEMHDRLL
ALGYAIPIIFTTGFPTAALEAQIRARGAPPFLKKPVDARTVERLLDLALDGP

>189423930_Geobacter_lovleyi_SZ
MLRCLIVEDDELSRELLALQMEPYAQCDLAENGREGLDRFTAALKAGEPYHLILLDIVMPEMDGFEAAKA
IRSHEEKQGVSIDKGVQIVVLSSLSTPQDVIQAYVAAQSAAHLVKPVQPEKLVKTLRKLELIPTENA

>189424542_Geobacter_lovleyi_SZ
MSSPASHTCCRPDCLCDRVLIVDDEPGILFAYRKLLEQKGLVVDSCDCLCEALDYLEKHHYLAVVADMRL
QGTDTMDGLDLVREVRRRQPAAGIIVASGTSDQKTRQSASELGVDHYLEKPIHPSRILDLLIQLRNTVHG
EELLPAPETG

>189424798_Geobacter_lovleyi_SZ
MAKLIMTADDSASVRQMVSFTLKQAGYDVVEAVDGKDALAKLGTQKVDMLITDLNMPNLDGIGLIKGVRG
GALNKFIPIVMLTTESQESRKSEGKAAGATGWIVKPFKPEQLIAVVKKVLG

>189426360_Geobacter_lovleyi_SZ
MANILIVDDSSTMRKIISRSLRQAGLPVDDILEGGDGIEGLNVLQTSGKTVDLILSDINMPNMDGLEFVK
AVRANGFSMPIVMITTEGGEDVIADAIASGAKDSIKKPFTPEQLNEKLGGLL

>189910438_Leptospira_biflexa_serovar_Patoc_strain_'Patoc_1_(Ames)'
MAKILTVDDAPAVLKILNLVLTTDGHEVESASNGMEALEKIQNTKFDIGIFDVNMPGMTGIELTEKALKS
DNGKTMKIVMLTTESSEEMKNKGKAAGAVGWLVKPFANESLAKLISQLI

>189911067_Leptospira_biflexa_serovar_Patoc_strain_'Patoc_1_(Ames)'
MNRKILIIDDSAVFRKIISVHLKNANFDLIEAGDGLEGLKQLEANAVDLIVSDMNMPNMDGISFIKKVKE
NAKFKFTPIIMLTTESQPEKKQQGMDAGAKAWLTKPFSPEELLDTITKLLP

>189912895_Leptospira_biflexa_serovar_Patoc_strain_'Patoc_1_(Ames)'
MLHQLSKVYLIEDDAVTTFLIKTLMEKFSFASEILTYSNGAEALDALQKAIEFPELLFLDLNMPIMDGWQ
FLETIQNIPKFSKIPTYILTSSVDPSDKSKSVTYPNVVGYLTKPLSKKDLSTIQKPTE

>190574211_Stenotrophomonas_maltophilia_K279a
MSARILVVDDSASMRQMVSFALTSAGFAVEEAEDGAVALGRAKGQRFNAVVTDVNMPNMDGIALIRELRQ
LPDYKFTPLLMLTTESAADKKSEGKAAGATGWLVKPFNPEQLVATVQKVLG

>192360976_Cellvibrio_japonicus_Ueda107
MSKVILVVDDSASIRQVVGMALRGAGYTVVEASDGRDALSKLDGQKINLVISDVNMPNMDGITFVKEMKQ
KPNYKFTPVIMLTTEGADDKKREGQAAGAKAWIVKPFRPEQMLQAVSMLIQ

>196158038_Alteromonas_macleodii_'Deep_ecotype'
MSAIHLVDDSATMLMSMEMLLKRAGYTVTKSESAEAAMAALESISPKLIITDLNMPGMNGIELIKTLKQQ
SKFRFTPMLMLTTESQQSRREEAKAAGATGWLVKPVEPEQLLGVVKQLVPAA

>197105674_Phenylobacterium_zucineum_HLK1
MDLSKVHFLIIDDSHETATIVRSLLASWGAQDVHEAATTEAALRALPAANPDIVILDQHLGGDDGLALLR
FIRNEGLNPYLPVIVLSADGRPAKVAEARDAGAHEFLVKPFAPRDLYAKLQSVILRPRGFVRAPDYMGPD
RRRHADPGYGGPERRKT

>197105722_Phenylobacterium_zucineum_HLK1
MADLRPILLVEDNPRDLELTLAALAKCQLANDIVVARDGAEALDYLNARNSFADRQPGDPAVVLLDLKLP
KVDGLEVLEQVKTNPAQRQIPVVMLTSSREERDLLRSYELGVNAFVVKPVDFNAFFEAIQDLGMFWAILN
EPPPRGLAHA

>197106202_Phenylobacterium_zucineum_HLK1
MRYDLLKILLVDDNHHMRVLLAEILRALGVKDIYEANDGAEGLQMMRNHAIDIVMTDLSMQPLDGIDFVR
LLRNSPDSPNQLCPVIMITGHSTFARVNEARDAGVNEFLAKPLTARGVVERIHQVVENARPFVRTADYFG
PDRRRRADPEFRGPWRRATDPQR

>197106841_Phenylobacterium_zucineum_HLK1
MSKTILTVDDSRTMRDMLRMALTDAGFNVLQAEDGEHGLEVLREGAPDVIVTDINMPRLDGYGFIAGVRA
SPVHRAIPILVLSTESSPEKKLRAREAGASGWIVKPFSPDKLVAAIRRVAA

>197117980_Geobacter_bemidjiensis_Bem
MAKVIMTADDSASVRQMVTFTLKQGGYDVVEAVDGKDALQKLSSTKVDMLITDLNMPNLDGIGLIKGARA
LPSCKFIPIVMLTTESQDSKKQEGKAAGATGWIVKPFKPEQLMAVVKKVLG

>197118765_Geobacter_bemidjiensis_Bem
MAKTILIIDDSEVVLTMAMDALVQAGYEVLTATNGIEANRFIFSKKRPDLIIMDIMMPMLDGNKKAKLLK
ENEVSKDIPILLLSSKSENEMRELAAEAGANGYILKPFSAEELTAKVKKSLEG

>197120206_Geobacter_bemidjiensis_Bem
MGNVLIVDDSSTMRKIISRSLRQAGLAVDDIYEAGDGIEGLAAMEGKSIDLILSDINMPNMDGLEFIKSV
RAKGVKTPIVMITTEGGEDILKEAISNGASDSIKKPFTPDQLNEKLGGLL

>20090327_Methanosarcina_acetivorans_C2A
MSTFFRIRNSKKRSEIMDKAKILVVEDQNIVALNLRNRLKNMGYIVPTIAISGEEAIRKTELTTPDLVLM
DIMLKGDMDGIEAARIIKSRFSAPVIYLTACTDIGILERAKLTEPAGYISKPFKEKDLVSNIEVALQKNK
LGKVTEE

>20090328_Methanosarcina_acetivorans_C2A
MKKAKILVVEDQNIVALNIRNKLKNLGYTVPGTASTGEEAIRKAELTNADLVLMDIMLKGDMDGIEAARE
IKARLKIPVLYLTAYTDDETLERAKMTEPAGYISKPFKEEDLHSNIEMALHKHRTEKKEIENSDSDE

>20091685_Methanosarcina_acetivorans_C2A
MKVLLVDDDPVFLELSKTFLEVFHDINSDTVESARQALEKLDELSYDVVVSDYDMPYMDGISFLKTIRDK
RINIPFILFTGVGKEEIKSQAIENGVDSLIQKRGDPKAQYSELSKRIWQIVKNGSG

>203284476_Borrelia_duttonii_Ly
MQKRILVIDDNRAIRQSVAYILEQNGFAVAEAQDGLEGVSKFKEAVGQSDKDFDLVITDINMPNLDGIGV
IKEIRGLGSFVPILVLTTESEQSKVDEGRKAGATGWLVKPFNPDTLMQTISKIF

>203288010_Borrelia_recurrentis_A1
MQKRILVIDDNRAIRQSVAYILEQNGFAVAEAQDGLEGVSKFKEAVGQSDKDFDLVITDINMPNLDGIGV
IKEIRELGSFVPILVLTTESEQSKVDEGRKAGATGWLVKPFNPNTLMQTISKIF

>21226151_Methanosarcina_mazei_Go1
MKVLLVDDDPVFLELSKTFLEVFHDINSDTVESAGKALEKLDERSYDVVVSDYDMPCVDGISFLKIIRDK
KIDIPFILFTGVGKEEIMSQAIENGADSFVQKRGDPKAQYSELSQQICKIVNNRSDVKIIN

>21228618_Methanosarcina_mazei_Go1
MKKAKILVVEDQNIVALNIRNKLKNLGYTVPGTASTGEEAIRKAELTNADLVLMDIMLKGDMDGIEAARE
IKTRLKIPVLYLTAYTDDETLERAKMTEPAGYISKPFKEEDLHSNIEMALHKHRAEKKETETSANEE

>21229055_Methanosarcina_mazei_Go1
MPEGRILIVEDEYIVAMGIKRMLKNLGYTLAGVASSGEEAINKAESSFPDLVLMDIMLKGEMNGIEAAKE
IKVRFGIPVVYLTACSESKIVERAWKTGPSGYIVKPFDEKDLQKSIDVAMRRQRMEKNEPGRSSLNAENP
LRNPEHALKKSEKTPEKLSESVKCTERL

>21229056_Methanosarcina_mazei_Go1
MRMAEGRILIVEDEHIVAMGIKRMLKSLGYTVTGVASSGKDAISKAESTFPDLILMDIMLKGELDGVEAA
KEIKERFDVPIVYLTAYSDSNILERVKKTGPSGYIVKPFDEKDLYSNIEIALHRSRKEKKDIEEGIEGEI
EGEIEEGEIKEVEEKK

>21242648_Xanthomonas_axonopodis_pv._citri_str._306
MSARILVVDDSASMRQMVSFALTSAGFAVEEAEDGAVALGRAKGQRFNAVVTDVNMPNMDGISLIRELRQ
LPDYKFTPMLMLTTESAADKKSEGKAAGATGWLVKPFNPEQLIATVQKVLG

>212635587_Shewanella_piezotolerans_WP3
MISVYLVDDHELVRTGIRRILEDERGIKVVGEAGDGETAVQWCRKNEADVILMDMNMPGIGGLEATRKIL
RFQAHAKIIVLTIHTEDPFPTKVMQAGASGYLTKGATSPEVLQAIRQVAHGQRYLSPEIAQQMALSQFNQ
SEDNPFKSLSERELQIMLMITNG

>217977626_Methylocella_silvestris_BL2
MTKTILTVDDSRTMRDMLMLALSDAGFRVVQAEDGMHGLEVLAGEQPDVIVTDINMPRLDGFGFIEGVRS
DSRHRAVPILVLTTESDAEKKERARRAGATGWIVKPFDPVKLVAAVRRVAS

>218779449_Desulfatibacillum_alkenivorans_AK-01
MPGKKVLIIEDNEQNLYLITYLLENSGYEVTPARDGAQGCAMAEVVQPDVILLDIQLPGMDGYEVAKALR
KKPLVKETPIVAVTSYAMPGDKEKALSAGCTGYIEKPIDPAVFIDQLEEHLV

>218780087_Desulfatibacillum_alkenivorans_AK-01
MEKLKLMLVDDEERFLETTKKLLTKAGYEALTASSGEESLELLGMHTVHVVVLDVKMPGMDGLETLKKIK
TLYPLTEVIMLTGHATVEDAVDGMKSGASDYVMKPCDINDLLGRVEEAFRRRMGIEERISMAQARSYVKS
PREILRQKAE

>218780093_Desulfatibacillum_alkenivorans_AK-01
MSDIKVMLVDDEQSFVEAMAKRLTKRNLEVVQAFSGEEGLEKLKEVFGVDVVVLDVKMPGMDGIQTLQEI
RKRYPLVEVIMLTGHATVQSAIDGMKQGAFDYLMKPCDMDDLLGKVREAKAKKENHEHKIAQARAMNIAN
RRGD

>218780098_Desulfatibacillum_alkenivorans_AK-01
MVRVPINILVVDDEEDFVEMFSLRLEEMGEIVKGVNSGQECLDVLESTDVDVVILDIKMPGMDGIETLRE
IKRRRPITEVILLTGHGTTDTAVEGMKLGAFDYLNKPADFKDLMEKLEGARKRKAEQEERIRKAESRSLM
RRSGNLF

>218780170_Desulfatibacillum_alkenivorans_AK-01
MKSRILVVDDESMIRSMLRQVLESDGYEVYEASDGMAAQNIYREEPFDVIITDLAMPERNGLEVIDEVSR
SFPHVKIIAMSANASGGGGVDLASARNKGAHRTFPKPFGMGDLKNAVKALLA

>218781102_Desulfatibacillum_alkenivorans_AK-01
MANKKKILVVDDEPDFCAIVKSYLEKEGYAVETAYDGVEGIDKVKESPPDAIVLDVMMPEKDGYAVCSEL
KSDEKYQDIPIVMLTAVASHVTSTRYSHYDGMSMEADDYIPKPASAEDITAAIKRVLPG

>218782203_Desulfatibacillum_alkenivorans_AK-01
MGGAHFLLVDDEKVFVEALAQRLEERGFEVDCAFSGAEALKQLENNRPIDIVLLDRRMPDLDGVQAMKEI
KKAHPLVEVIILTGHAEIDSAVDAVKHGAFDYLEKPCGIDQLLLKAQRAFARKTEREEKIREVRMKPYLS
PKERDALIAKILEN

>220917674_Anaeromyxobacter_dehalogenans_2CP-1
MARCVLVVDDSASVRLAERVVLTGAGYEVLEAVDGQDALAKLAARPVQLVLTDLNMPNLDGVGLIRAVRT
DPAHRLTPVVMVTTESEQARKLEGKAAGATGWIVKPFTPEQLLAVAARLLGA

>220919374_Anaeromyxobacter_dehalogenans_2CP-1
MGAAGNVVRRVILVEDDPGMREAIRALLVRVGYQVAPAVDGAEAWELLARGPRPVAVLVDLYTPRMTGHD
LVARIRRTPRLAVVPIIAMSGERASRDRPAAEAFLEKPFSREQLEWALEQVGAG

>220920799_Methylobacterium_nodulans_ORS_2060
MPETAAPPRILVIDDASLVRRYYRDALERAGFRVDEALNGIEALELLLRSPYDLLVVDVNMPKMDGLTFL
RTLRAREEPLRAVPALVTSTEAGEQDRDSARAAGANFYLVKPLSEDVLVAHAAALSGWRR

>220921511_Methylobacterium_nodulans_ORS_2060
MIATPIFPDLSALVVDESLYIRRIVRDMLMRVGIKRVLEAPDGAEALGVLAESKPDLVVLDWDLAILSGE
EFIRLARTPATSPAPTVPIILMLAQPRRNIVDRAVNLGVNEIIAKPFSPKTLWSRLDEVINRPRPFSQVK
SLLRPLPRVALSLNPKVVA

>220922105_Methylobacterium_nodulans_ORS_2060
MPAPTGPVLVVDDDEAVRHSLKFVLELEGLDVRLYEDATQLLREAGLPGTGCLVVDYHLPGMDGVELVNR
LRDRQVALPAILITGRSTEDLRRRAARAGFRRLVEKPFEDGSLLDGIRDALAASA

>220922285_Methylobacterium_nodulans_ORS_2060
MSDAPPILIVDDQAKLLRLVTELMNRLGFPEVDGVTDGMQALERLRSRKYGLVISDLDMEPMDGIQLLRE
VRADDALMTTPFILTETSFSFEDINLAHVAGADAFILKPFDLALLKAKLKQVLNGRPRKRDQPAAPVSAL
SADFPMLGKL

>222084842_Agrobacterium_radiobacter_K84
MKKKVLTVDDSRTIRNMLLVTLNNAGFETIQAEDGIEGLEVLEEANPDVIVTDINMPRLDGFGFIEGVRR
NDKYRAIPILVLTTESDAEKKNRARQAGATGWIVKPFDPAKLIDAIERVTA

>222086746_Agrobacterium_radiobacter_K84
MRVLLVEDNAIIGNAVQDHLLAEGFAVDWSMDLGAAKMAVAGGHYDLVLLDLRLPDGSGLDLLKSMEAQV
GTTPVIILSAYDQISDQMTGLSIGAVDYLVKPFGLAELTARIRKAVMPAAAGRSRNDRSRLLPRVG

>222112234_Diaphorobacter_sp._TPSY
MQSILAVDDSPSMRKMVSFTLTGAGYHVVEAVDGQDALEKAETHDIHLVLADQNMPRLDGIGLTRKLREH
PRFKSIPILILTTESSDQMKQAGRSAGATGWLVKPFDPTRLIEVIQKVIR

>222150004_Agrobacterium_vitis_S4
MKKKVLTVDDSRTIRNMLLVTLNNAGFETIQAEDGVEGLEVLEECNPDVIVTDINMPRLDGFGFIEGVRR
NEKYRAVPILVLTTESDAEKKNRARQAGATGWIVKPFDPTKLIDAIERVTA

>222150188_Agrobacterium_vitis_S4
MSAHILTVDDSASIRMTTKIALTNAGYKVTEAVDGLDGLNKAKSSQFDLIVTDLNMPNMNGLAMIEALRR
SPAHTGIPIIFLTTESDADMKNRAKAAGATGWITKPFDAEQLVKIARKVLGK

>24373867_Shewanella_oneidensis_MR-1
MKKILVVDDSASIRHVVSIALRGAGYEVIDACDGKDALSKLNGDKINLIISDVNMPNMDGISFLKEVKKH
PRYKFTPVIMLTTEAGRDKMEEGRMAGAKAWVVKPFQPPQMLDAVAKLCLP

>27375495_Bradyrhizobium_japonicum_USDA_110
MANILIVDDDPAVQITIRLLLERAGHHVTVAGDGHKGLALFEASPFDLLFLDIFMPGMDGLETMRHIRAL
APAIPIIVISGRSITPDAHAEPDFLKMATKLGAVASLQKPFRADALLAAVSGCLDAGKPEGPDVSTGRR

>27377453_Bradyrhizobium_japonicum_USDA_110
MATILTVDDSPSIRQMIKVVLEPAGHNVIEAGDGAQGLAKAQAGKLDLVITDLNMPVMNGLELIRALRKL
PSAVGMPIVFLTTESNDTVKQEAKSAGATGWITKPFKPEQLLAVVGKLVRA

>34496471_Chromobacterium_violaceum_ATCC_12472
MGKTILIVDDSTTLRQVVRMTLAGAGYEVLEAGNGKEALDILDGRKIHLIISDVNMPQMDGLALLKNIKQ
LPHYKFTPVIMLTTESAEDKKREGKEAGAKAWVVKPFQPPVLLTAVSKLILP

>34497967_Chromobacterium_violaceum_ATCC_12472
MGKSILIVDDAASIRATVSIALKGAGYDVIEACDGNDALSKLNGVRVNLVISDVNMPGMDGITLLKRLKE
GAATRFLPVIMLTTEGSDDKKMQGKEAGAKAWIVKPFDPAKLLDAVSKLIQP

>34498344_Chromobacterium_violaceum_ATCC_12472
MALMNVLIVDDSSTSRHHIRQVLEKLGFEHFCEAASSEAAIPYLEQEPFKLIITDYHMPGMDGLDFARHV
RSSGLQPDAPVLMITSDSDNINKDDLEDAGIAACCQKPFDMDKLRELIRTLLNEY

>34498898_Chromobacterium_violaceum_ATCC_12472
MPKKILTVDDSASIRQMVSFTLKSAGYEVAEAVDGNAGLSKAQSMQFDLVLTDQNMPGMDGLTLIRSLRK
QPSYNSTPILMLTTESSDQMKALGRAAGASGWLVKPFDPQKLLDVVKRLVG

>39995511_Geobacter_sulfurreducens_PCA
MANVLIVDDSSTMRKIISRSLRQAGLPVDEIFEAGDGIEGLNVLSGKSVDLILSDINMPNMDGLEFIKQA
RANGHKAPIVMITTEGGEDILKEAISSGASDSIKKPFTPDQLNEKLGSLL

>39996391_Geobacter_sulfurreducens_PCA
MAKTIMTVDDSASVRQMVSFTLKQNGYDVVEAVDGKDALAKLAGTRVDMVITDLNMPNLDGIGLIKGVRA
NPTYRFTPIVMLTTESQESRKQEGKAAGATGWIVKPFKPEQLVAVVKKVLG

>39997310_Geobacter_sulfurreducens_PCA
MAEKTVLIVEDSPTMRQLIAFALKRIPGISIVEASDGVDGLKKLSAHAIDLILTDINMPVMDGLKLVSLV
RSDPSHRHLPIAIITTEGAAEDRERALALGANAYITKPIQAGRVLSVARELLGISPNP

>39997317_Geobacter_sulfurreducens_PCA
MEKKRILIVEDEESLLKLESILLSSRGYAVAGVTDGKSALDYIAATPPDLIILDIMLPGMDGFEVCQMIK
ADPSTRHIPVVMLTAKKSTQDRDKGLEAGASAYVTKPFKSARIIEIIQGLLAA

>39997385_Geobacter_sulfurreducens_PCA
MAGTEEITMLLVEDNPDEEFLTRRVLKKFPALSRIDVVKDGVEALRYLTVAENRVPPRFVLLDLKLPRVD
GVDVLREMRKREETRDIPVVVLTSSDHERDMEACGKLGAAHFLQKPLDAGRMSEVLNRLGIPARSA

>42521922_Bdellovibrio_bacteriovorus_HD100
MAAPQEEKSRLLIVEDDSDIRELLKHFLKEFVDEIVEAEDGSAALQFVKAQEFDTILSDIEMPHMNGLKF
LAYVRSLGQMTPFVVLTAHGDHSRALEALSLGAFDFITKDSKRKVVIESVCAALKFGREMKSSKNDAVRS
SHLRKIYADMSKSSEMRLRKIIEEMSS

>42524789_Bdellovibrio_bacteriovorus_HD100
MSFQRIKCPTLVIDDNSTDRMIMVAALDTLGFKNILEAEDGSIALGKLENAFDTLNPVQLIFLDWRMPKR
DGAAVLQELKRSRKFKSVKVIMTTNVSDENSVKSALKDGVDDYIVKPVTLDLLRKKIENLGF

>45657399_Leptospira_interrogans_serovar_Copenhageni_str._Fiocruz_L1-130
MKRILIVDDSAVFRKILSLHLSNSSFDILEAVDGQDGLDKLQNDKVDLIVSDMNMPNMDGITFVKEIKKD
PKNKFTPIIMLTTESQSEVKNEGIAAGARAWLTKPFSPEELVQTIHKLLP

>51598821_Borrelia_garinii_PBi
MKKRILVIDDNRAIRQSVAYILEQNGFGVSEAKDGLEGVLKFKEAVGQGDKDFDLVITDINMPNLDGIGV
IKQIREFGSFVPILVLTTESEQSKVDEGRKAGATGWLVKPFNPEALMKTISKIF

>54307967_Photobacterium_profundum_SS9
MAKTILILDDSAPIRQVVGIALRGAGYEVVEAKDGIDGIDKLNGQKLNLIITDVNMPRMDGITFVKEVKK
MPRYKFTPIIILTTESQDNKKQEGRAAGAKAWVVKPFQPPQLLDAVAKLILP

>56460821_Idiomarina_loihiensis_L2TR
MRKVLIADDDFISLEVLKAMLANFEVSILTAMTGEEALNLAGEAPVLIFLDYEMPDMSGAEVCQELRQSD
MHKNTPVIAITSHQSASEMSACREAGMNATLHKPVSPEALSELMTEYL

>56550975_Zymomonas_mobilis_subsp._mobilis_ZM4
MAQTIMTVDDSPSMRMLLRAALGKMGYTIIEAEDGIDAMEKLSNNRPDLLITDINMPRMDGFGLIESVRQ
DDSWRNMPILVLTTETSDEKKQRARIAGATGWIVKPFSPDKLAAAIRRVLH

>58040442_Gluconobacter_oxydans_621H
MAPSLTVLLIEDDFLIRTCLAEFLLDSGLTVREADNCAEARAIIGAEPKLDALVADMTLPDGDGMTLVQP
ARERWPDLPVIYISGHGDLRRDETSGDPARDRFISKPYTLASILEALLEMTSAASD

>58582458_Xanthomonas_oryzae_pv._oryzae_KACC10331
MSARILVVDDSASMRQMVSFALTSAGFAVEEAEDGAVALGRAKGQRFNAVVTDVNMPNMDGISLIRELRQ
LPDYKFTPMLMLTTESAADKKSEGKAAGATGWLVKPFNPEQLIATVQKVLG

>66768614_Xanthomonas_campestris_pv._campestris_str._8004
MSARILVVDDSASMRQMVSFALTSAGFAVEEAEDGAVALGRAKGQRFNAVVTDVNMPNMDGISLIRELRQ
LPDYKFTPMLMLTTESAADKKSEGKAAGATGWLVKPFNPEQLIATVQKVLG

>71734162_Pseudomonas_syringae_pv._phaseolicola_1448A
MAKSVLVVDDSSSVRQVVGIALKSAGYDVIEACDGKDALGKLTGQKVHLIISDVNMPNMDGITFVKEVKK
LASYKFTPIIMLTTESQESKKAEGQAAGAKAWVVKPFQPAQMLAAVSKLILP

>71906364_Dechloromonas_aromatica_RCB
MAKTVLAVDDSASIRQMVSFTLKSAGYDVVEAVDGMDGLEKAKTKSVNLILTDQNMPRMDGLTLIKNLRG
LPQYASTPILMLTTESSDAMKSQGRAAGATGWLVKPFDPQKLIEVVRKVIG

>71906778_Dechloromonas_aromatica_RCB
MKTIFLVDDSATILLSISNILAKAGYATEKAASAEEAIRKLQSGIKIDLLITDLNMPGMNGIDLIKEVRK
MPAYKFVPILFLTTESQQSRKMEAKAAGASGWIVKPATADELLNTIKLVVR

>73669988_Methanosarcina_barkeri_str._Fusaro
MVKERILIVEDEQIVAMGIRMMLKNLGCTVTGIASSGEEAISKAESTRPDLVLMDIMLKGTLNGIEASKE
IISRFGIPVVYLTACSDRKLLEQIWNMGFGCILKPFDEKDLEKSINIVLSRCELENADVKKNSRKLQNDS
EKFNSASGYLPGLEGSK

>73670886_Methanosarcina_barkeri_str._Fusaro
MKKAKILVVEDQNIVALNIRNKLKNLGYTVPGTASTGEEAIRKAELTNADLVLMDIMLKGEMDGIEAARE
IKNRLRIPVLYLTAYTDDETLERAKTTEPAGYISKPFKEEDLHSNIEMALHKHRAKKKEAEKEAGKENEM
TPE

>77362219_Pseudoalteromonas_haloplanktis_TAC125
MKILIIEDDINLASTLARRLTKYGFNCEIAHNQSEALLSARRFLPATILLDMKLGNDNGLALIKPLRSLL
THAHIVLLTGFASIATAVEAMRLGANDYLTKPVDMATLLKALNQERDTAITLDVATTVMSPERLEWEHIQ
QVLHSNNGNVSSTARQLNMHRRTLQRKLQKKPVQH

>77463614_Rhodobacter_sphaeroides_2.4.1
MPYNVMIVDDAAMMRLYIASFIKTLPDFKVVAQAANGQEALDKLAAQPNVDLILLDIEMPVMDGMEFLRH
AKLKTRAKICMLSSVAVSGSPHAARARELGADGVVAKPSGTVSHDLEEKTGGELARTMRTLMAA

>77463741_Rhodobacter_sphaeroides_2.4.1
MTAHVLLIEDEPNIAEAIRFILMRDGLKVSTHAGGADAIEVVRTAQPDLLILDVMLPGMSGFDILSALRA
DPQTEDLPVLMLSAKGQVRDRAAAKKAGVDAFMSKPFSNAEMLASVRALVPR

>77920549_Pelobacter_carbinolicus_DSM_2380
MTRLLVVDDEQDIRYLFQCELEEEGYHVDAAGSAAEAERFLRENRYDLVVLDIQIGGDNGLAMLQDIIGR
QKDLPVILCTAFSCYKEDFSSWLADGYVVKSSDLSELKSEIQRVLTKKGKLPSSGRPN

>78222763_Geobacter_metallireducens_GS-15
MLNLAHNREEMNSKETWPESGDFLFVTAGKQCATIESLLIRNGLRVTRVENGEEALLVLKDEPWKVLVAD
ALLPDMDGIELTRAALENQPSLLVILGVADPPEDFGKKAAMAGASGIVHKPYEPDQLFPLLWFLMQ

>78223511_Geobacter_metallireducens_GS-15
MTKKKILIVEDEESLLKLESILLTSRGYEVVGATDGVAALEQVGLTRPDLVILDIMLPEIDGFEVCRRIK
QNPETAHTPVVMLTAKKSEQDCARGMAAGASAYVTKPFKSAKIIEIIQDLLSP

>78223631_Geobacter_metallireducens_GS-15
MDWRIRVMAKTIMTVDDSASVRQMVAFTLKQNGYDVVEAVDGKDALGKLGGAKVDMVITDLNMPNLDGIG
LIKGVRGLPAYRFTPIIMLTTESQDAKKAEGKAAGATGWIVKPFKPEQLVAVVKKVLG

>78224311_Geobacter_metallireducens_GS-15
MANVLIVDDSSTMRKIISRSLRQAGLPVDEIFEGGDGIEGLNVLAGKSVDLILSDINMPNMDGLEFIKQA
RANGCKAPIVMITTEGGEDILKQALENGASDSIKKPFTPDQLNEKLGGLL

>78355118_Desulfovibrio_desulfuricans_subsp._desulfuricans_str._G20
MPTILIVEDDPITRGILRDIVTSYGHKVLDVADGRTAWERLQNDPDIDLMITDVRMPGLDGMELVGMLRS
NDRLQGLPVIITSGVVGLRQIARLLRRGASSFIAKPIDPKELQHCIQNTLAAGTGVPHSSRPDDVSARS

>78355374_Desulfovibrio_desulfuricans_subsp._desulfuricans_str._G20
MSEKVLIVDDEQEFLDALAERMRARGMDVTTATSPIEALALVARRSFDAIVLDFQMPELDGLETLKRMKD
ANDDVQVIVLTGHATVERGVEVMKHGAMDFVEKSADINSLTEKIQEASAKKLVIAEEKTREKIQAILEEK
GW

>78355739_Desulfovibrio_desulfuricans_subsp._desulfuricans_str._G20
MMMQDTVHAIVVDDQEKLAEVMTKRLKKRGMDVTMVTSGEACLKALAARPDTDVVVLDISMPGMNGLETL
AVIRKQYPLVQTILYTGNPTPENGIQGQELGAFYFLTKPAHMEELVDLLHSAKARKQRKAEQVSRLAQSA
MEQPQ

>78356065_Desulfovibrio_desulfuricans_subsp._desulfuricans_str._G20
MRILVVDDDTVTVSMLEALLQEEGHEVVTAFDGRDVLGCLQGNSLDLVITDIFMPEQDGLVTIARLREEF
PQLRVVAISGGASALGKVDALRAAQLMGADAVLAKPLQAEQVLRVVNAVSSAEKGTSFSGI

>78356332_Desulfovibrio_desulfuricans_subsp._desulfuricans_str._G20
MTRRSPRYSGRRILVVEDNRVSRTMLELMLTKAGYETECVADGDAALAGMSGRHFDLLLLDIELPDITGD
RLLPRLRACRPEEASVPAVAVTAHHDSDIRRQLTAAGFTAVFSKPLDMPQLIDAIEKLL

>78485099_Thiomicrospira_crunogena_XCL-2
MSKILAVDDSKSMRQMVSMSLKSAGHDVTEAEDGAMALDIAKKEQFDLIVTDINMPNMNGIELIQAVRTT
LPNYKFTPILCLTTESSGDMKTKGKEAGATGWIVKPFSPEKLLSVINRVL

>83593665_Rhodospirillum_rubrum_ATCC_11170
MTSTIFLVDDSATVLMSMETILRRAGFTIAQASSGEDALAQLEKGLKPALIITDIHMPGMNGIDLIRKVR
TMAGFQFIPILVVTTESQQSKRDEARAAKATGWLVKPVQPDDLLKVVKQILPNG

>83643354_Hahella_chejuensis_KCTC_2396
MAKILAVDDSASMRQMVTFTLKGAGYQVDEAANGQEALSKAKSGKYDLVITDVNMPVMDGISLIKNLRAE
GAYKFTPLLMLTTESGADKKAEGKAAGATGWIVKPFNPDQLVATVKKVLG

>83647611_Hahella_chejuensis_KCTC_2396
MPDTKRPLVILMADDDEDDRQLALEAMRESRVLNELRFVKDGLELMQYLRREGEFEDPASSPTPGIILLD
LNMPRKDGREALAEIKADPALRRTPVVILTTSKAEQDMLRGYDLGAASYITKPVTFEGLVDLMRALGHYW
VEFVELPCHDHY

>86356289_Rhizobium_etli_CFN_42
MKKKVLTVDDSRTIRNMLLVTLNNAGFDTIQAEDGVEGLEVLEESNPDVIVTDINMPRLDGFGFIEGVRR
NEKYRAIPILVLTTESDAEKKNRARQAGATGWIVKPFDPAKLIDAIERVTA

>86359166_Rhizobium_etli_CFN_42
MTQKILLAEDDNDMRRFLVKALEKAGYKVLSYDNGASAYDRLREEPFSLLLTDIVMPEMDGIELARRATE
LDPDLKVMFITGFAAVALNPDSKAPKDAKVLSKPFHLRDLVDEVNKMLAA

>88604424_Methanospirillum_hungatei_JF-1
MKRILIVDDDTAILDSTKQILEFEGYEVEIAATAGEGLAKIENEFFNLALFDIKLPDMEGTELLEKAHKL
RPGMKKIMVTGYASLENSVFSLNAGADAYIMKPVNPRDLLEKIKEKLDEQEKDQIVDGDKVAEFLEERLL
SIR

>89896123_Desulfitobacterium_hafniense_Y51
MKILVAEDDLASSAFLVQFLTQYGEVDRAVDGLEALEAYSLCRQELRPYDIIFLDIMMPKVDGVTVLKAI
RNYETKKRVKPENKTKVVLTSALTETDYVKKAKEVGYEGCLSKPLDTQEVHNIMQQLI

>89899597_Rhodoferax_ferrireducens_T118
MSPPPVLSTVFASVIAPIGVLVVDDQLAVREGLARLIACAPMALRYVSTAATGAEALSAAARLHPDVVVL
DVDLAGEDGLALIPQLALTAGVLVLTSHGDPLTRARATRLGARAFIEKHQPAADLLGSIAAICRLPARGE
GEEAPSRPGTSSPLPMTPFSDVQAPRPY

>89899707_Rhodoferax_ferrireducens_T118
MAKTIMIVDDSSSMRMVVTIALKGAGYNVLEGRDGQDALAKLNGQKVHLIISDVNMPVMDGISFVKAVKQ
LPAYKFTPIIMLTTESEESKKREGQAAGAKAWVVKPFKPEQLLGAVQKLCLP

>90022750_Saccharophagus_degradans_2-40
MAKILIVDDSASMRQMVSFTLAGAGHQVTEAPDGADALALAKAGGSFDLVLSDVNMPKMDGISLVKELRT
LPTFKFTPILMLTTESGSDKKAEGKNAGATGWIVKPFSPDQLIATVNKVL

>91775595_Methylobacillus_flagellatus_KT
MGDTDLSGVKVMVIDDSHTIRRSAEIFLRQSGCEVFLAEDGFDALSKIASHPPDVIFVDIMMPRLDGYQT
CSLIKRNPRFKSIPVIMLSSKDGLFDRARGRMAGSDQYLTKPFTQNALLDAVRQHRQHSPGELTMEQE

>91783599_Burkholderia_xenovorans_LB400
MAHQRAARLLIADDDANLLAAYVLFFTAHGFDIRTARNGLDALAQYCDWHPDAALLDVEMPRLDGRAVAR
RIRYVGDVPAPTLVAVTGLERAEERSESLRSGFNHHFVKPVPMPVILAALSGLVRH

>91784064_Burkholderia_xenovorans_LB400
MPPRILVVDADAGLRDPANRYLANQGVEISILRDAGSLQHQLRRNRPDLIVLDVMMPGAGTLTALRNLLA
AGDEIPVVMLTARVDVEDSIVGVEPGADDYLGKSSNPRELLARTLSHEDRLLRLSEREFALVKIFAAASM
HVFTSEARHRQPSAIRNVTDSGHSFAERQRRDI

>91794642_Shewanella_denitrificans_OS217
MSKTIMIVDDSASLRQVVSIALKGAGYNTIEACDGVDALKKLNGAAVNLIISDVNMPNMDGISMVKEVKK
LPAHKFTPIIMLTTESQADKKSEGQAAGARAWVVKPFQPQQMLAAVAKLI

>94967429_Acidobacteria_bacterium_Ellin345
MSKQPKILFVEDSIFFRKAVTQTLTNEGFEVQTAATGEEALQRAQNETPDMILLDMMLPRLDGMMVLRIL
RSGEKTRNIPVIVLSGNAMERDRATAQKLGISHYFRKDASPITELVTTMRAMLGVVA

>94968997_Acidobacteria_bacterium_Ellin345
MTNSKPKRRVLVVDDEQVIADTLSIILNKAGFDASPVYTGTAAVESARSMQPDLIISDVIMPDMNGIEAA
IQIRRFLPSCKILLFSGQAATADLLESARAKGHEFEILAKPVHPQDLLAKLAG

>94969260_Acidobacteria_bacterium_Ellin345
MNKPKVSKPKVLLVEDSKFFLKATTVVFEREGFEVLTAATGEEALSVAQSKKPDIILLDLMLPRLDGMMV
LRMLRGIPALKDTPVIVLSGNNSEQDRSQAKKLGAVDYFQKESTPAAELVKLVRNAIIIKK
